# Supplementary material for: Genetically predicted smoking and body mass index mediate the relationship between insomnia and myocardial infarction
Source: Front Cardiovasc Med. 2024 Nov 13;11:1456918. doi: 10.3389/fcvm.2024.1456918 (PMC11599222; doi:10.3389/fcvm.2024.1456918)
Supplement: Supplementary file 1 [file Table1.xls]

## Sheet: S1
Supplementary Tables 1 Characteristics of SNPs associated with insomnia.
Exposure	SNP	EA	OA	Position	BETA	EAF	SE	N	P	R2	F	palindromic	proxy	target_snp	proxy_snp
insomnia	rs10010325	A	C	106000000	0.008388	0.4843	0.00092	1207228	7.84e-20	3.44e-05	41.502	FALSE	NA	NA	NA
insomnia	rs10026643	A	T	34567053	0.007518	0.1916	0.001164	1207229	1.07e-10	1.07e-05	12.9117	TRUE	NA	NA	NA
insomnia	rs10035289	A	G	153000000	0.008201	0.4673	0.000922	1207230	6.05e-19	3.26e-05	39.3571	FALSE	NA	NA	NA
insomnia	rs10043722	A	G	138000000	-0.00698	0.4052	0.000935	1207231	8.64e-14	2.22e-05	26.8261	FALSE	NA	NA	NA
insomnia	rs10045427	A	C	149000000	-0.00606	0.2756	0.001031	1207232	4.11e-09	1.14e-05	13.8053	FALSE	NA	NA	NA
insomnia	rs10066873	A	T	93284877	0.008752	0.2224	0.001109	1207233	3.02e-15	1.78e-05	21.5319	TRUE	TRUE	rs10066873	rs35672980
insomnia	rs1007841	A	C	69158128	0.005273	0.3835	0.000953	1207234	3.18e-08	1.2e-05	14.4657	FALSE	NA	NA	NA
insomnia	rs10092649	A	C	59802662	-0.00518	0.4081	0.000934	1207235	2.92e-08	1.23e-05	14.8597	FALSE	NA	NA	NA
insomnia	rs10104523	T	C	73889570	-0.00658	0.477	0.000922	1207236	9.06e-13	2.11e-05	25.4649	FALSE	NA	NA	NA
insomnia	rs10110224	T	C	27617978	-0.00522	0.4716	0.000921	1207237	1.49e-08	1.32e-05	15.9832	FALSE	NA	NA	NA
insomnia	rs10121930	A	T	11175974	0.005432	0.497	0.000921	1207238	3.71e-09	1.44e-05	17.3869	TRUE	NA	NA	NA
insomnia	rs10125388	A	G	134000000	-0.00654	0.4015	0.000936	1207239	2.91e-12	1.94e-05	23.4286	FALSE	NA	NA	NA
insomnia	rs10137365	A	G	94184553	0.005761	0.3546	0.000967	1207240	2.55e-09	1.35e-05	16.2481	FALSE	NA	NA	NA
insomnia	rs10143433	A	G	98622678	0.006791	0.2032	0.001138	1207241	2.42e-09	9.55e-06	11.5297	FALSE	NA	NA	NA
insomnia	rs10148610	T	C	33727126	-0.0062	0.3722	0.00095	1207242	6.78e-11	1.65e-05	19.8973	FALSE	NA	NA	NA
insomnia	rs1015438	A	G	51177517	0.010492	0.1881	0.001141	1207243	3.88e-20	2.14e-05	25.8021	FALSE	NA	NA	NA
insomnia	rs10185535	A	C	21515546	-0.00578	0.3184	0.000996	1207244	6.4e-09	1.21e-05	14.6316	FALSE	NA	NA	NA
insomnia	rs1020251	T	C	41501438	0.005696	0.311	0.001006	1207245	1.49e-08	1.14e-05	13.7389	FALSE	NA	NA	NA
insomnia	rs10204586	A	C	35406207	0.005627	0.4762	0.000923	1207246	1.09e-09	1.54e-05	18.5388	FALSE	NA	NA	NA
insomnia	rs10269321	T	C	82714659	-0.00654	0.2997	0.000999	1207247	5.84e-11	1.49e-05	17.998	FALSE	NA	NA	NA
insomnia	rs1032712	A	T	31062973	-0.0055	0.3478	0.000973	1207248	1.53e-08	1.2e-05	14.5235	TRUE	NA	NA	NA
insomnia	rs10368	T	C	43305619	0.005728	0.2644	0.001041	1207249	3.76e-08	9.75e-06	11.7754	FALSE	NA	NA	NA
insomnia	rs10400508	A	C	74140119	-0.00521	0.4108	0.000933	1207250	2.33e-08	1.25e-05	15.0999	FALSE	NA	NA	NA
insomnia	rs10406993	A	G	51193146	-0.00559	0.3172	0.000987	1207251	1.52e-08	1.15e-05	13.877	FALSE	NA	NA	NA
insomnia	rs10421599	A	G	35767933	0.006102	0.2223	0.001104	1207252	3.25e-08	8.75e-06	10.5662	FALSE	NA	NA	NA
insomnia	rs10438566	A	G	58696810	0.005316	0.3985	0.000941	1207253	1.61e-08	1.27e-05	15.2983	FALSE	NA	NA	NA
insomnia	rs10497655	T	C	185000000	0.006194	0.3191	0.000991	1207254	4.12e-10	1.41e-05	16.9694	FALSE	NA	NA	NA
insomnia	rs10502966	A	G	50748499	-0.00791	0.4179	0.00093	1207255	1.96e-17	2.91e-05	35.1189	FALSE	NA	NA	NA
insomnia	rs10517119	A	G	44859711	0.00548	0.3147	0.000983	1207256	2.47e-08	1.11e-05	13.4109	FALSE	NA	NA	NA
insomnia	rs1064213	A	G	199000000	-0.00752	0.4788	0.00092	1207257	2.83e-16	2.77e-05	33.3969	FALSE	NA	NA	NA
insomnia	rs1070036	A	G	77004626	-0.00597	0.4206	0.000934	1207258	1.66e-10	1.65e-05	19.9015	FALSE	NA	NA	NA
insomnia	rs10756553	A	G	14459295	-0.00663	0.4775	0.000923	1207259	6.91e-13	2.13e-05	25.7317	FALSE	TRUE	rs10756553	rs10810156
insomnia	rs10758594	A	G	4295583	-0.0054	0.4154	0.00093	1207260	6.41e-09	1.36e-05	16.3725	FALSE	NA	NA	NA
insomnia	rs10807147	A	G	35119287	-0.00541	0.3264	0.000974	1207261	2.82e-08	1.12e-05	13.5546	FALSE	NA	NA	NA
insomnia	rs10816027	A	C	8982620	-0.00656	0.2014	0.001137	1207262	7.94e-09	8.87e-06	10.7096	FALSE	NA	NA	NA
insomnia	rs10817718	A	G	118000000	-0.0067	0.2918	0.001004	1207263	2.4e-11	1.53e-05	18.4429	FALSE	NA	NA	NA
insomnia	rs10818399	C	G	123000000	-0.00638	0.4043	0.000943	1207264	1.33e-11	1.83e-05	22.0447	TRUE	NA	NA	NA
insomnia	rs10819613	T	C	133000000	-0.00617	0.3412	0.000972	1207265	2.19e-10	1.5e-05	18.1164	FALSE	NA	NA	NA
insomnia	rs10837042	A	G	38805646	0.006677	0.3871	0.000949	1207266	1.99e-12	1.95e-05	23.4844	FALSE	NA	NA	NA
insomnia	rs10842059	A	G	22888753	-0.00544	0.3671	0.000947	1207267	8.88e-09	1.27e-05	15.3689	FALSE	NA	NA	NA
insomnia	rs10865954	T	C	49211989	0.008238	0.3344	0.000972	1207268	2.32e-17	2.65e-05	31.9893	FALSE	NA	NA	NA
insomnia	rs10877022	A	G	58223937	0.007459	0.3198	0.000999	1207269	8.18e-14	2.01e-05	24.2574	FALSE	NA	NA	NA
insomnia	rs10877091	T	C	58684175	-0.00698	0.1949	0.001167	1207270	2.15e-09	9.31e-06	11.2452	FALSE	NA	NA	NA
insomnia	rs10889039	T	C	57828545	-0.00588	0.4805	0.000922	1207271	1.74e-10	1.68e-05	20.3343	FALSE	NA	NA	NA
insomnia	rs10893052	A	T	99156092	0.007949	0.3236	0.000974	1207272	3.42e-16	2.41e-05	29.1353	TRUE	NA	NA	NA
insomnia	rs10894504	A	G	132000000	0.006078	0.2921	0.001019	1207273	2.48e-09	1.22e-05	14.7051	FALSE	NA	NA	NA
insomnia	rs10906391	T	C	13523937	0.00647	0.3013	0.000983	1207274	4.67e-11	1.51e-05	18.2352	FALSE	NA	NA	NA
insomnia	rs10922299	T	C	198000000	-0.00575	0.2848	0.001026	1207275	2.08e-08	1.06e-05	12.7983	FALSE	NA	NA	NA
insomnia	rs10927078	T	C	244000000	-0.00846	0.1755	0.001226	1207276	5.06e-12	1.14e-05	13.7944	FALSE	NA	NA	NA
insomnia	rs10927840	A	G	16045250	0.006487	0.246	0.001056	1207277	8.16e-10	1.16e-05	13.9946	FALSE	NA	NA	NA
insomnia	rs10930502	A	G	173000000	-0.00687	0.3004	0.001	1207278	6.64e-12	1.64e-05	19.8092	FALSE	NA	NA	NA
insomnia	rs10947428	T	C	33647058	-0.01157	0.2142	0.001132	1207279	1.73e-24	2.91e-05	35.114	FALSE	NA	NA	NA
insomnia	rs10992756	T	C	96253439	0.009174	0.344	0.000968	1207280	2.53e-21	3.36e-05	40.5709	FALSE	NA	NA	NA
insomnia	rs11004838	T	C	57181541	0.005634	0.4885	0.00092	1207281	9.05e-10	1.55e-05	18.7481	FALSE	TRUE	rs11004838	rs10825506
insomnia	rs11038716	A	G	45958444	0.006569	0.2088	0.001151	1207282	1.15e-08	8.92e-06	10.7651	FALSE	NA	NA	NA
insomnia	rs11047436	A	T	24587491	0.005416	0.3341	0.000969	1207283	2.26e-08	1.15e-05	13.9041	TRUE	NA	NA	NA
insomnia	rs1105175	A	C	138000000	-0.00524	0.4549	0.000925	1207284	1.46e-08	1.32e-05	15.9214	FALSE	NA	NA	NA
insomnia	rs11077334	A	G	3474638	-0.00512	0.4403	0.000925	1207285	3.11e-08	1.25e-05	15.0999	FALSE	NA	NA	NA
insomnia	rs11121024	T	C	7852129	0.007169	0.1777	0.001224	1207286	4.72e-09	8.3e-06	10.0254	FALSE	NA	NA	NA
insomnia	rs11128014	T	C	87998758	-0.00671	0.2028	0.001128	1207287	2.74e-09	9.47e-06	11.4357	FALSE	NA	NA	NA
insomnia	rs11135493	T	C	92171425	-0.00884	0.1334	0.001315	1207288	1.81e-11	8.65e-06	10.4411	FALSE	NA	NA	NA
insomnia	rs11165657	A	C	96974466	0.007996	0.2197	0.001118	1207289	8.62e-13	1.45e-05	17.5332	FALSE	NA	NA	NA
insomnia	rs11173201	A	G	60252735	0.006698	0.2542	0.001061	1207290	2.74e-10	1.25e-05	15.1114	FALSE	NA	NA	NA
insomnia	rs112583482	T	C	105000000	0.006015	0.2942	0.001003	1207291	2.02e-09	1.24e-05	14.9358	FALSE	NA	NA	NA
insomnia	rs112779734	T	C	41434198	-0.00892	0.309	0.001002	1207292	5.09e-19	2.81e-05	33.9026	FALSE	NA	NA	NA
insomnia	rs1132460	A	G	80782552	-0.00572	0.3666	0.000955	1207293	2.12e-09	1.38e-05	16.6521	FALSE	NA	NA	NA
insomnia	rs113591949	A	G	17854002	-0.01037	0.1222	0.001393	1207294	1.01e-13	9.83e-06	11.8722	FALSE	TRUE	rs113591949	rs112289704
insomnia	rs113757655	T	C	76291908	0.005738	0.4034	0.00094	1207295	1.05e-09	1.48e-05	17.9225	FALSE	NA	NA	NA
insomnia	rs11683458	A	G	169000000	0.006332	0.2692	0.001055	1207296	1.96e-09	1.17e-05	14.1695	FALSE	NA	NA	NA
insomnia	rs11716855	A	C	118000000	0.008312	0.2948	0.001009	1207297	1.73e-16	2.34e-05	28.2246	FALSE	NA	NA	NA
insomnia	rs11724690	T	G	187000000	-0.00599	0.2825	0.00101	1207298	2.88e-09	1.18e-05	14.2941	FALSE	NA	NA	NA
insomnia	rs11729015	A	C	165000000	-0.00648	0.4784	0.000922	1207299	2.15e-12	2.04e-05	24.6227	FALSE	NA	NA	NA
insomnia	rs11730384	A	G	99477344	0.005895	0.329	0.000973	1207300	1.39e-09	1.34e-05	16.1983	FALSE	NA	NA	NA
insomnia	rs117422098	T	C	80993198	-0.0079	0.156	0.001277	1207301	6.02e-10	8.36e-06	10.0898	FALSE	NA	NA	NA
insomnia	rs11765062	T	C	54417515	0.005321	0.4588	0.000924	1207302	8.37e-09	1.37e-05	16.4821	FALSE	NA	NA	NA
insomnia	rs11807834	A	G	230000000	0.006671	0.26	0.001051	1207303	2.22e-10	1.28e-05	15.4967	FALSE	NA	NA	NA
insomnia	rs118166957	T	C	8858043	0.011753	0.1591	0.001272	1207304	2.46e-20	1.89e-05	22.8453	FALSE	NA	NA	NA
insomnia	rs11858157	A	G	92395398	0.006292	0.2362	0.001103	1207305	1.17e-08	9.72e-06	11.7396	FALSE	NA	NA	NA
insomnia	rs11863753	A	G	61602417	-0.00828	0.2025	0.001113	1207306	9.88e-14	1.48e-05	17.8932	FALSE	NA	NA	NA
insomnia	rs11871043	T	C	43172849	0.008003	0.422	0.00093	1207307	7.57e-18	2.99e-05	36.1314	FALSE	NA	NA	NA
insomnia	rs11903069	T	C	38558787	-0.00553	0.3219	0.000984	1207308	1.89e-08	1.14e-05	13.7985	FALSE	NA	NA	NA
insomnia	rs11954162	A	C	120000000	-0.00818	0.2916	0.001015	1207309	7.6e-16	2.22e-05	26.8395	FALSE	NA	NA	NA
insomnia	rs11956866	T	G	161000000	0.005974	0.429	0.000929	1207310	1.25e-10	1.68e-05	20.2748	FALSE	NA	NA	NA
insomnia	rs11981385	T	C	3836379	-0.00802	0.1634	0.001222	1207311	5.29e-11	9.75e-06	11.7763	FALSE	NA	NA	NA
insomnia	rs11984380	A	G	70481029	0.00633	0.4586	0.000924	1207312	7.19e-12	1.93e-05	23.3281	FALSE	NA	NA	NA
insomnia	rs12026485	T	G	73977107	0.007743	0.489	0.00092	1207313	3.97e-17	2.93e-05	35.3815	FALSE	NA	NA	NA
insomnia	rs12039093	A	T	97856036	0.008508	0.1461	0.001294	1207314	4.89e-11	8.93e-06	10.7833	TRUE	NA	NA	NA
insomnia	rs1204329	A	G	72427738	-0.00543	0.3392	0.000979	1207315	2.94e-08	1.14e-05	13.7836	FALSE	NA	NA	NA
insomnia	rs12093332	T	C	90795625	-0.00639	0.2384	0.00108	1207316	3.23e-09	1.05e-05	12.7265	FALSE	NA	NA	NA
insomnia	rs12137221	T	C	50182298	0.006109	0.2224	0.001121	1207317	4.98e-08	8.52e-06	10.281	FALSE	NA	NA	NA
insomnia	rs12190337	T	C	83908232	0.006124	0.2353	0.001093	1207318	2.12e-08	9.35e-06	11.2936	FALSE	NA	NA	NA
insomnia	rs12228775	T	C	49512760	-0.00539	0.3286	0.000983	1207319	4.29e-08	1.1e-05	13.246	FALSE	NA	NA	NA
insomnia	rs12272545	A	G	66302724	0.009852	0.239	0.001084	1207320	9.94e-20	2.49e-05	30.0573	FALSE	NA	NA	NA
insomnia	rs12284708	C	G	24596273	0.006371	0.3526	0.000954	1207321	2.46e-11	1.68e-05	20.342	TRUE	NA	NA	NA
insomnia	rs12311881	A	G	34036100	-0.0052	0.3878	0.000942	1207322	3.27e-08	1.2e-05	14.4996	FALSE	NA	NA	NA
insomnia	rs12324269	T	G	36392159	-0.00702	0.3935	0.00094	1207323	8.34e-14	2.2e-05	26.5996	FALSE	NA	NA	NA
insomnia	rs12333379	T	G	14419196	0.005506	0.3591	0.000955	1207324	8.26e-09	1.27e-05	15.2875	FALSE	NA	NA	NA
insomnia	rs12402747	T	G	191000000	-0.00838	0.4431	0.000927	1207325	1.66e-19	3.34e-05	40.2794	FALSE	NA	NA	NA
insomnia	rs12431506	T	C	84917726	0.005135	0.385	0.000941	1207326	4.88e-08	1.17e-05	14.0967	FALSE	NA	NA	NA
insomnia	rs12458228	A	G	52751455	0.006544	0.407	0.000935	1207327	2.54e-12	1.96e-05	23.6596	FALSE	NA	NA	NA
insomnia	rs12463595	T	C	48098708	0.005967	0.2427	0.001058	1207328	1.72e-08	9.68e-06	11.6848	FALSE	NA	NA	NA
insomnia	rs12468708	A	C	58887039	0.007219	0.4161	0.000933	1207329	1.01e-14	2.41e-05	29.096	FALSE	NA	NA	NA
insomnia	rs12580149	A	C	84546006	0.008203	0.1971	0.001141	1207330	6.43e-13	1.36e-05	16.3667	FALSE	NA	NA	NA
insomnia	rs12594473	A	G	46042597	0.005327	0.3445	0.000969	1207331	3.87e-08	1.13e-05	13.6424	FALSE	NA	NA	NA
insomnia	rs12598089	A	C	65813302	-0.00512	0.4584	0.000922	1207332	2.75e-08	1.27e-05	15.3334	FALSE	NA	NA	NA
insomnia	rs12605642	T	G	31313965	0.007514	0.4866	0.00092	1207333	3.19e-16	2.76e-05	33.3187	FALSE	NA	NA	NA
insomnia	rs12611068	T	C	13014314	0.005138	0.4004	0.000937	1207334	4.18e-08	1.2e-05	14.4353	FALSE	NA	NA	NA
insomnia	rs12617557	T	C	22818009	0.006524	0.3169	0.000984	1207335	3.39e-11	1.58e-05	19.0199	FALSE	NA	NA	NA
insomnia	rs12618343	A	G	125000000	0.006897	0.2468	0.001085	1207336	2.05e-10	1.24e-05	15.0243	FALSE	NA	NA	NA
insomnia	rs12647020	A	G	1507198	-0.00545	0.3898	0.000946	1207337	8.29e-09	1.31e-05	15.7996	FALSE	NA	NA	NA
insomnia	rs1267070	T	C	162000000	0.008075	0.1764	0.001202	1207338	1.84e-11	1.09e-05	13.1177	FALSE	NA	NA	NA
insomnia	rs12677105	A	G	56752872	0.005662	0.3195	0.000984	1207339	8.59e-09	1.19e-05	14.412	FALSE	NA	NA	NA
insomnia	rs12684650	T	C	139000000	-0.00783	0.3164	0.001	1207340	4.95e-15	2.2e-05	26.5081	FALSE	NA	NA	NA
insomnia	rs12790660	T	C	57667222	-0.00822	0.3156	0.000994	1207341	1.34e-16	2.45e-05	29.5459	FALSE	NA	NA	NA
insomnia	rs12814145	A	G	42344420	-0.00562	0.3806	0.000942	1207342	2.51e-09	1.39e-05	16.7538	FALSE	NA	NA	NA
insomnia	rs12917449	A	C	74331659	-0.01038	0.1939	0.001181	1207343	1.49e-18	2e-05	24.1536	FALSE	NA	NA	NA
insomnia	rs12924275	T	C	9191790	0.007397	0.2679	0.001036	1207344	9.35e-13	1.66e-05	19.9975	FALSE	NA	NA	NA
insomnia	rs12927162	A	G	52684916	-0.01024	0.2763	0.001049	1207345	1.55e-22	3.16e-05	38.1509	FALSE	NA	NA	NA
insomnia	rs12928387	C	G	6304113	0.007828	0.2543	0.001029	1207346	2.72e-14	1.82e-05	21.9701	TRUE	NA	NA	NA
insomnia	rs12983032	A	G	5073447	-0.00656	0.3435	0.000973	1207347	1.59e-11	1.7e-05	20.4828	FALSE	NA	NA	NA
insomnia	rs13001483	A	C	144000000	0.008285	0.1775	0.001199	1207348	4.78e-12	1.16e-05	13.9501	FALSE	NA	NA	NA
insomnia	rs13015703	T	C	64281797	-0.00787	0.2554	0.001066	1207349	1.56e-13	1.72e-05	20.7266	FALSE	NA	NA	NA
insomnia	rs13037010	A	G	50986299	-0.01091	0.1844	0.001197	1207350	7.95e-20	2.07e-05	24.9859	FALSE	NA	NA	NA
insomnia	rs13093657	T	C	86255794	0.006328	0.2627	0.001042	1207351	1.26e-09	1.18e-05	14.2824	FALSE	NA	NA	NA
insomnia	rs13095140	T	C	155000000	0.009989	0.2173	0.001108	1207352	2.03e-19	2.29e-05	27.6211	FALSE	NA	NA	NA
insomnia	rs13107325	T	C	103000000	0.016986	0.07522	0.001685	1207353	6.8e-24	1.17e-05	14.136	FALSE	NA	NA	NA
insomnia	rs13108200	A	T	113000000	-0.00692	0.3409	0.000979	1207354	1.57e-12	1.86e-05	22.4496	TRUE	NA	NA	NA
insomnia	rs13129582	A	T	22048734	-0.00775	0.2009	0.001134	1207355	7.96e-12	1.24e-05	15.0176	TRUE	TRUE	rs13129582	rs13101935
insomnia	rs13172940	A	T	31206601	-0.00577	0.2684	0.001032	1207356	2.28e-08	1.02e-05	12.2676	TRUE	NA	NA	NA
insomnia	rs13176239	C	G	107000000	0.006204	0.2538	0.001067	1207357	6.17e-09	1.06e-05	12.7948	TRUE	NA	NA	NA
insomnia	rs13177755	T	C	87592237	0.009379	0.248	0.001073	1207358	2.26e-18	2.36e-05	28.5121	FALSE	NA	NA	NA
insomnia	rs13191563	A	G	69713057	-0.00645	0.2178	0.001096	1207359	4.05e-09	9.76e-06	11.7885	FALSE	NA	NA	NA
insomnia	rs1322304	A	T	10523383	0.005374	0.4948	0.000921	1207360	5.35e-09	1.41e-05	17.0278	TRUE	NA	NA	NA
insomnia	rs13269117	A	G	4786136	-0.00605	0.4103	0.000938	1207361	1.08e-10	1.67e-05	20.1633	FALSE	NA	NA	NA
insomnia	rs1328435	T	G	82740594	0.005849	0.3331	0.000969	1207362	1.6e-09	1.34e-05	16.1764	FALSE	NA	NA	NA
insomnia	rs1331156	A	G	108000000	0.006988	0.216	0.001111	1207363	3.13e-10	1.11e-05	13.4085	FALSE	NA	NA	NA
insomnia	rs13404175	T	G	53721273	0.006517	0.3929	0.000942	1207364	4.55e-12	1.89e-05	22.8384	FALSE	NA	NA	NA
insomnia	rs13415724	T	C	138000000	-0.00731	0.2414	0.001076	1207365	1.13e-11	1.4e-05	16.8809	FALSE	NA	NA	NA
insomnia	rs1344829	C	G	43495330	0.008039	0.3912	0.000942	1207366	1.45e-17	2.87e-05	34.6669	TRUE	NA	NA	NA
insomnia	rs1358393	T	G	115000000	-0.01024	0.4925	0.000921	1207367	1.03e-28	5.12e-05	61.7941	FALSE	NA	NA	NA
insomnia	rs136310	A	G	31174783	-0.00547	0.3858	0.000944	1207368	6.97e-09	1.32e-05	15.8988	FALSE	NA	NA	NA
insomnia	rs1376204	A	G	56146367	-0.00736	0.4353	0.000925	1207369	1.76e-15	2.58e-05	31.1276	FALSE	NA	NA	NA
insomnia	rs1383890	T	C	31721207	-0.00509	0.4273	0.00093	1207370	4.37e-08	1.22e-05	14.6711	FALSE	NA	NA	NA
insomnia	rs1397844	T	C	24006893	-0.00733	0.1798	0.001166	1207371	3.25e-10	9.65e-06	11.6545	FALSE	NA	NA	NA
insomnia	rs1407736	T	C	77620021	0.005948	0.2981	0.001004	1207372	3.14e-09	1.22e-05	14.686	FALSE	NA	NA	NA
insomnia	rs1411751	A	G	92897508	0.008899	0.2172	0.001133	1207373	4e-15	1.74e-05	20.9817	FALSE	NA	NA	NA
insomnia	rs1416901	A	G	21820453	0.007571	0.3376	0.000963	1207374	3.74e-15	2.29e-05	27.6528	FALSE	NA	NA	NA
insomnia	rs1437334	A	T	142000000	0.005574	0.4332	0.000928	1207375	1.91e-09	1.47e-05	17.7143	TRUE	NA	NA	NA
insomnia	rs1468774	C	G	78154564	-0.00549	0.435	0.000932	1207376	3.78e-09	1.41e-05	17.0705	TRUE	NA	NA	NA
insomnia	rs1513922	A	G	109000000	0.009918	0.211	0.001098	1207377	1.71e-19	2.25e-05	27.1563	FALSE	NA	NA	NA
insomnia	rs1519104	A	G	66680892	-0.00556	0.3113	0.000989	1207378	1.95e-08	1.12e-05	13.5286	FALSE	NA	NA	NA
insomnia	rs1536053	T	C	112000000	-0.00647	0.3156	0.000986	1207379	5.4e-11	1.54e-05	18.5848	FALSE	NA	NA	NA
insomnia	rs1549577	T	C	161000000	0.007861	0.253	0.001059	1207380	1.14e-13	1.73e-05	20.8331	FALSE	NA	NA	NA
insomnia	rs1552514	T	G	6356217	-0.00724	0.1826	0.001183	1207381	9.52e-10	9.25e-06	11.1698	FALSE	NA	NA	NA
insomnia	rs1564119	A	G	38657884	-0.00585	0.4267	0.000932	1207382	3.53e-10	1.6e-05	19.2588	FALSE	NA	NA	NA
insomnia	rs1584317	C	G	42213816	-0.00536	0.4916	0.000921	1207383	5.77e-09	1.4e-05	16.9491	TRUE	NA	NA	NA
insomnia	rs1603985	C	G	25148868	-0.00586	0.4655	0.000921	1207384	2.02e-10	1.67e-05	20.1288	TRUE	NA	NA	NA
insomnia	rs163251	T	G	20704004	0.006264	0.27	0.001031	1207385	1.24e-09	1.21e-05	14.5483	FALSE	NA	NA	NA
insomnia	rs16895508	T	G	65288917	-0.00883	0.1452	0.001333	1207386	3.42e-11	9.03e-06	10.9018	FALSE	NA	NA	NA
insomnia	rs16976763	A	C	86941904	0.005732	0.2629	0.001045	1207387	4.18e-08	9.65e-06	11.6516	FALSE	NA	NA	NA
insomnia	rs16997333	T	C	22069340	0.006026	0.224	0.001103	1207388	4.71e-08	8.59e-06	10.3716	FALSE	NA	NA	NA
insomnia	rs17130183	T	C	115000000	0.008663	0.14	0.001321	1207389	5.51e-11	8.58e-06	10.3531	FALSE	NA	NA	NA
insomnia	rs1731951	A	T	137000000	-0.00594	0.4435	0.000927	1207390	1.44e-10	1.68e-05	20.2947	TRUE	NA	NA	NA
insomnia	rs17416209	T	C	105000000	0.007787	0.1585	0.001262	1207391	6.92e-10	8.41e-06	10.1486	FALSE	NA	NA	NA
insomnia	rs176644	T	G	89913632	0.005224	0.4036	0.000936	1207392	2.38e-08	1.24e-05	15.0004	FALSE	NA	NA	NA
insomnia	rs1768790	A	T	118000000	0.007888	0.2301	0.001083	1207393	3.19e-13	1.56e-05	18.809	TRUE	TRUE	rs1768790	rs1768791
insomnia	rs17727688	A	G	3132209	-0.0061	0.3602	0.000966	1207394	2.61e-10	1.52e-05	18.4102	FALSE	NA	NA	NA
insomnia	rs17836224	T	C	80075846	-0.00603	0.387	0.00094	1207395	1.36e-10	1.62e-05	19.5559	FALSE	NA	NA	NA
insomnia	rs1789695	A	C	148000000	-0.00766	0.3098	0.000991	1207396	1.08e-14	2.12e-05	25.5537	FALSE	NA	NA	NA
insomnia	rs1806152	T	C	31851040	0.00788	0.1865	0.001206	1207397	6.42e-11	1.07e-05	12.9547	FALSE	NA	NA	NA
insomnia	rs1820514	T	G	160000000	-0.0051	0.4272	0.00093	1207398	4.27e-08	1.22e-05	14.6917	FALSE	NA	NA	NA
insomnia	rs1846644	T	C	118000000	0.007746	0.4085	0.000938	1207399	1.51e-16	2.73e-05	32.9323	FALSE	NA	NA	NA
insomnia	rs1849297	A	G	47369916	0.007282	0.2939	0.001012	1207400	6.29e-13	1.78e-05	21.4805	FALSE	NA	NA	NA
insomnia	rs1859460	A	T	71283026	-0.00691	0.2328	0.001077	1207401	1.39e-10	1.22e-05	14.7092	TRUE	NA	NA	NA
insomnia	rs1864896	A	G	71469845	0.006332	0.4393	0.000928	1207402	8.68e-12	1.9e-05	22.9609	FALSE	NA	NA	NA
insomnia	rs1883832	T	C	44746982	0.006471	0.2463	0.001053	1207403	8e-10	1.16e-05	14.0198	FALSE	NA	NA	NA
insomnia	rs190495	A	G	29425012	0.005452	0.4293	0.000932	1207404	4.93e-09	1.39e-05	16.7693	FALSE	NA	NA	NA
insomnia	rs1925107	T	C	97010667	-0.00705	0.3403	0.000966	1207405	2.92e-13	1.98e-05	23.9141	FALSE	NA	NA	NA
insomnia	rs1925750	A	G	67831033	-0.00602	0.285	0.00102	1207406	3.55e-09	1.18e-05	14.2062	FALSE	NA	NA	NA
insomnia	rs1939252	C	G	88953819	-0.00712	0.4859	0.000922	1207407	1.15e-14	2.47e-05	29.7839	TRUE	NA	NA	NA
insomnia	rs1969547	A	G	148000000	-0.00593	0.234	0.001083	1207408	4.38e-08	8.9e-06	10.746	FALSE	NA	NA	NA
insomnia	rs2003273	T	C	46536586	-0.00643	0.3932	0.000944	1207409	9.36e-12	1.84e-05	22.1695	FALSE	NA	NA	NA
insomnia	rs2011962	A	C	82220324	-0.00704	0.2658	0.001038	1207410	1.18e-11	1.49e-05	17.9576	FALSE	NA	NA	NA
insomnia	rs2016469	A	G	108000000	0.006464	0.3701	0.000953	1207411	1.2e-11	1.78e-05	21.4332	FALSE	NA	NA	NA
insomnia	rs2016475	A	G	202000000	0.007179	0.2703	0.001029	1207412	3e-12	1.59e-05	19.2083	FALSE	NA	NA	NA
insomnia	rs2017500	A	G	99196112	0.005172	0.4869	0.000921	1207413	1.96e-08	1.3e-05	15.7535	FALSE	NA	NA	NA
insomnia	rs2020938	A	G	28550750	0.006814	0.194	0.001176	1207414	6.87e-09	8.7e-06	10.4985	FALSE	NA	NA	NA
insomnia	rs2051121	T	C	54451650	0.007237	0.4027	0.000937	1207415	1.14e-14	2.38e-05	28.6862	FALSE	NA	NA	NA
insomnia	rs2065677	A	G	129000000	0.006084	0.2234	0.001082	1207416	1.88e-08	9.09e-06	10.9711	FALSE	NA	NA	NA
insomnia	rs2066295	A	G	26168903	-0.00818	0.2282	0.001073	1207417	2.42e-14	1.7e-05	20.4857	FALSE	NA	NA	NA
insomnia	rs2076060	C	G	107000000	-0.00602	0.2825	0.001023	1207418	4.06e-09	1.16e-05	14.0257	TRUE	NA	NA	NA
insomnia	rs2078909	T	C	108000000	0.008572	0.136	0.001283	1207419	2.34e-11	8.69e-06	10.4961	FALSE	NA	NA	NA
insomnia	rs2111157	A	G	16583506	0.005769	0.3949	0.000939	1207420	7.88e-10	1.5e-05	18.0583	FALSE	NA	NA	NA
insomnia	rs2122231	A	T	34562070	-0.00533	0.3811	0.000944	1207421	1.62e-08	1.25e-05	15.0482	TRUE	NA	NA	NA
insomnia	rs2158414	T	C	21491021	0.006331	0.3427	0.000972	1207422	7.2e-11	1.58e-05	19.1283	FALSE	NA	NA	NA
insomnia	rs2184796	T	C	109000000	0.005441	0.3893	0.000945	1207423	8.64e-09	1.3e-05	15.7485	FALSE	NA	NA	NA
insomnia	rs2189472	T	C	201000000	0.007151	0.2715	0.001013	1207424	1.69e-12	1.63e-05	19.706	FALSE	NA	NA	NA
insomnia	rs218985	T	C	37169665	0.007029	0.3055	0.000989	1207425	1.19e-12	1.78e-05	21.4335	FALSE	NA	NA	NA
insomnia	rs2216427	C	G	181000000	0.007248	0.3474	0.00096	1207426	4.27e-14	2.14e-05	25.8606	TRUE	NA	NA	NA
insomnia	rs2232839	T	C	17399635	0.007118	0.2113	0.001143	1207427	4.69e-10	1.07e-05	12.9325	FALSE	NA	NA	NA
insomnia	rs2236202	T	C	60985164	-0.00659	0.2599	0.001053	1207428	3.89e-10	1.25e-05	15.0662	FALSE	NA	NA	NA
insomnia	rs2240070	T	C	30071110	-0.00644	0.3273	0.000988	1207429	6.75e-11	1.55e-05	18.7542	FALSE	NA	NA	NA
insomnia	rs224139	A	T	64473716	0.005727	0.4357	0.000925	1207430	5.99e-10	1.56e-05	18.8476	TRUE	NA	NA	NA
insomnia	rs2242090	C	G	145000000	-0.00677	0.4595	0.000923	1207431	2.3e-13	2.21e-05	26.6887	TRUE	NA	NA	NA
insomnia	rs2271731	T	C	56826077	-0.00597	0.2994	0.001019	1207432	4.52e-09	1.19e-05	14.426	FALSE	NA	NA	NA
insomnia	rs2286729	A	G	6873818	0.014233	0.08616	0.001709	1207433	8.25e-17	9.05e-06	10.9217	FALSE	NA	NA	NA
insomnia	rs2306531	T	C	157000000	0.006323	0.3244	0.000986	1207434	1.44e-10	1.49e-05	18.0216	FALSE	NA	NA	NA
insomnia	rs2325208	A	C	69862043	-0.00546	0.477	0.00092	1207435	2.96e-09	1.46e-05	17.5692	FALSE	NA	NA	NA
insomnia	rs2344121	A	G	30841522	0.007344	0.4765	0.000922	1207436	1.65e-15	2.62e-05	31.6513	FALSE	NA	NA	NA
insomnia	rs2356265	A	G	49450047	0.006533	0.2346	0.001087	1207437	1.87e-09	1.07e-05	12.9675	FALSE	NA	NA	NA
insomnia	rs2374423	A	G	42820422	-0.008	0.3052	0.001008	1207438	1.96e-15	2.22e-05	26.7646	FALSE	NA	NA	NA
insomnia	rs2393330	T	C	118000000	-0.00853	0.1847	0.001162	1207439	2.09e-13	1.35e-05	16.2393	FALSE	NA	NA	NA
insomnia	rs2395137	C	G	76847993	0.006322	0.4098	0.000933	1207440	1.2e-11	1.84e-05	22.2366	TRUE	NA	NA	NA
insomnia	rs2398144	A	C	56352854	0.008552	0.3948	0.000939	1207441	8.62e-20	3.28e-05	39.6168	FALSE	NA	NA	NA
insomnia	rs240110	T	C	101000000	0.007126	0.4502	0.000925	1207442	1.31e-14	2.43e-05	29.3897	FALSE	NA	NA	NA
insomnia	rs2418884	T	G	190000000	-0.01089	0.3431	0.000972	1207443	3.63e-29	4.69e-05	56.6476	FALSE	NA	NA	NA
insomnia	rs2431108	T	C	104000000	-0.01092	0.328	0.000976	1207444	4.61e-29	4.57e-05	55.1919	FALSE	NA	NA	NA
insomnia	rs2432721	T	G	119000000	0.005203	0.4016	0.000938	1207445	2.96e-08	1.22e-05	14.7729	FALSE	NA	NA	NA
insomnia	rs2456523	T	G	53082481	-0.00578	0.261	0.001058	1207446	4.75e-08	9.53e-06	11.5002	FALSE	NA	NA	NA
insomnia	rs2476193	A	G	62589818	-0.0051	0.4312	0.000932	1207447	4.45e-08	1.22e-05	14.6881	FALSE	NA	NA	NA
insomnia	rs2502817	T	C	131000000	-0.00578	0.347	0.00096	1207448	1.75e-09	1.36e-05	16.4237	FALSE	NA	NA	NA
insomnia	rs251369	A	T	140000000	-0.0053	0.3385	0.000971	1207449	4.76e-08	1.11e-05	13.3508	TRUE	NA	NA	NA
insomnia	rs2528691	A	G	111000000	0.005501	0.4826	0.00092	1207450	2.26e-09	1.48e-05	17.8468	FALSE	NA	NA	NA
insomnia	rs2544211	A	G	134000000	-0.00557	0.4764	0.000922	1207451	1.48e-09	1.51e-05	18.2426	FALSE	NA	NA	NA
insomnia	rs2567376	T	G	102000000	0.006631	0.2978	0.001004	1207452	3.94e-11	1.51e-05	18.2515	FALSE	NA	NA	NA
insomnia	rs2568960	A	G	72812249	-0.01182	0.3961	0.000952	1207453	2.05e-35	6.11e-05	73.8022	FALSE	NA	NA	NA
insomnia	rs2569013	A	G	103000000	0.007591	0.3573	0.000961	1207454	2.91e-15	2.37e-05	28.6276	FALSE	NA	NA	NA
insomnia	rs2575431	A	T	96284425	0.005978	0.2852	0.001015	1207455	3.94e-09	1.17e-05	14.1305	TRUE	NA	NA	NA
insomnia	rs2581458	T	G	41976207	0.006713	0.1852	0.001166	1207456	8.5e-09	8.29e-06	10.0062	FALSE	NA	NA	NA
insomnia	rs2615252	T	C	57473075	-0.00629	0.4344	0.000929	1207457	1.27e-11	1.87e-05	22.5357	FALSE	NA	NA	NA
insomnia	rs2616192	T	G	20668624	0.005784	0.3239	0.000992	1207458	5.43e-09	1.23e-05	14.9019	FALSE	NA	NA	NA
insomnia	rs2658509	A	C	16726786	0.005849	0.4964	0.000921	1207459	2.11e-10	1.67e-05	20.1795	FALSE	NA	NA	NA
insomnia	rs2664299	T	C	99742187	-0.00719	0.4188	0.000935	1207460	1.53e-14	2.38e-05	28.7515	FALSE	NA	NA	NA
insomnia	rs2729303	A	G	1991298	-0.00642	0.2023	0.00114	1207461	1.79e-08	8.48e-06	10.2339	FALSE	NA	NA	NA
insomnia	rs2748432	A	G	135000000	0.006113	0.2527	0.001047	1207462	5.27e-09	1.07e-05	12.8769	FALSE	NA	NA	NA
insomnia	rs275950	T	G	110000000	-0.00594	0.3594	0.000964	1207463	7.1e-10	1.45e-05	17.4955	FALSE	NA	NA	NA
insomnia	rs2791756	A	C	4142506	0.005159	0.4371	0.000928	1207464	2.74e-08	1.26e-05	15.1959	FALSE	NA	NA	NA
insomnia	rs2792990	C	G	126000000	0.01318	0.1448	0.00132	1207465	1.73e-23	2.05e-05	24.7077	TRUE	NA	NA	NA
insomnia	rs281222	A	G	47715996	0.006668	0.4551	0.000923	1207466	5.07e-13	2.14e-05	25.876	FALSE	NA	NA	NA
insomnia	rs28519618	T	G	103000000	-0.00544	0.4514	0.000923	1207467	3.84e-09	1.42e-05	17.1882	FALSE	NA	NA	NA
insomnia	rs28552587	A	G	103000000	0.006209	0.4358	0.000928	1207468	2.2e-11	1.82e-05	22.0226	FALSE	NA	NA	NA
insomnia	rs2861752	A	C	68077335	0.007245	0.447	0.000923	1207469	4.3e-15	2.52e-05	30.4347	FALSE	NA	NA	NA
insomnia	rs28709005	T	G	105000000	-0.00751	0.1665	0.001236	1207470	1.21e-09	8.49e-06	10.2536	FALSE	NA	NA	NA
insomnia	rs2884836	T	C	177000000	-0.0064	0.3214	0.000974	1207471	4.96e-11	1.56e-05	18.8404	FALSE	NA	NA	NA
insomnia	rs28873837	A	G	115000000	-0.00548	0.3666	0.00095	1207472	7.77e-09	1.28e-05	15.4778	FALSE	TRUE	rs28873837	rs7017608
insomnia	rs2926868	T	C	153000000	0.005541	0.315	0.000999	1207473	2.92e-08	1.1e-05	13.2738	FALSE	NA	NA	NA
insomnia	rs293567	T	G	31098565	0.010737	0.3317	0.000972	1207474	2.38e-28	4.48e-05	54.0679	FALSE	NA	NA	NA
insomnia	rs2945451	A	T	104000000	0.006449	0.2408	0.001067	1207475	1.51e-09	1.11e-05	13.3522	TRUE	NA	NA	NA
insomnia	rs3112677	T	C	2798070	-0.00661	0.2353	0.001075	1207476	7.63e-10	1.13e-05	13.6201	FALSE	NA	NA	NA
insomnia	rs314281	T	C	105000000	-0.00764	0.4532	0.000924	1207477	1.41e-16	2.8e-05	33.8486	FALSE	NA	NA	NA
insomnia	rs323406	A	G	71680807	-0.00506	0.4887	0.000922	1207478	4.18e-08	1.24e-05	15.0241	FALSE	NA	NA	NA
insomnia	rs34214423	A	C	52303107	0.006808	0.1912	0.00116	1207479	4.37e-09	8.83e-06	10.6571	FALSE	NA	NA	NA
insomnia	rs34315689	A	C	91611580	0.006912	0.2343	0.001094	1207480	2.63e-10	1.19e-05	14.3272	FALSE	NA	NA	NA
insomnia	rs34394839	A	G	91019051	0.006019	0.3213	0.000985	1207481	9.97e-10	1.35e-05	16.2819	FALSE	NA	NA	NA
insomnia	rs34517439	A	C	78450517	0.01082	0.1175	0.001471	1207482	1.93e-13	9.29e-06	11.2159	FALSE	NA	NA	NA
insomnia	rs34586	A	T	107000000	0.005249	0.3684	0.000952	1207483	3.57e-08	1.17e-05	14.1337	TRUE	NA	NA	NA
insomnia	rs34967082	A	G	215000000	0.006043	0.4136	0.000933	1207484	9.42e-11	1.69e-05	20.3434	FALSE	NA	NA	NA
insomnia	rs35056688	T	C	12955104	0.006065	0.2344	0.001079	1207485	1.9e-08	9.39e-06	11.3402	FALSE	NA	NA	NA
insomnia	rs35590186	A	C	116000000	-0.00675	0.2127	0.001117	1207486	1.5e-09	1.01e-05	12.2346	FALSE	NA	NA	NA
insomnia	rs356179	C	G	90628439	-0.0088	0.331	0.000976	1207487	1.89e-19	2.98e-05	36.0257	TRUE	NA	NA	NA
insomnia	rs35659126	T	C	72988069	-0.00734	0.1957	0.001175	1207488	4.25e-10	1.02e-05	12.2774	FALSE	NA	NA	NA
insomnia	rs35681248	T	C	136000000	-0.01321	0.1263	0.001451	1207489	8.91e-20	1.51e-05	18.2842	FALSE	NA	NA	NA
insomnia	rs359247	A	T	60477052	-0.00833	0.3566	0.000957	1207490	3.28e-18	2.88e-05	34.741	TRUE	NA	NA	NA
insomnia	rs3733421	T	C	149000000	0.005089	0.4116	0.000933	1207491	4.94e-08	1.19e-05	14.403	FALSE	NA	NA	NA
insomnia	rs3740686	A	G	47376363	-0.00796	0.3187	0.000981	1207492	4.84e-16	2.37e-05	28.5981	FALSE	NA	NA	NA
insomnia	rs3755831	T	G	50228767	-0.00841	0.4521	0.000926	1207493	1.04e-19	3.39e-05	40.8912	FALSE	NA	NA	NA
insomnia	rs377472105	A	C	7315543	-0.00692	0.1915	0.001187	1207494	5.48e-09	8.72e-06	10.5321	FALSE	TRUE	rs377472105	rs111269201
insomnia	rs3783955	C	G	78391709	0.00593	0.3056	0.001001	1207495	3.08e-09	1.24e-05	14.9097	TRUE	NA	NA	NA
insomnia	rs3802847	T	C	113000000	-0.00546	0.3873	0.000939	1207496	6.22e-09	1.33e-05	16.0262	FALSE	NA	NA	NA
insomnia	rs3814883	T	C	29994922	-0.00675	0.4823	0.000922	1207497	2.35e-13	2.22e-05	26.8094	FALSE	NA	NA	NA
insomnia	rs3815156	A	G	29685150	0.0076	0.1742	0.001207	1207498	3.01e-10	9.46e-06	11.4156	FALSE	NA	NA	NA
insomnia	rs3824345	A	T	37026000	-0.00768	0.3704	0.000956	1207499	9.51e-16	2.49e-05	30.0975	TRUE	NA	NA	NA
insomnia	rs388016	A	G	107000000	-0.00657	0.3347	0.000972	1207500	1.41e-11	1.68e-05	20.3338	FALSE	NA	NA	NA
insomnia	rs3884566	T	C	139000000	-0.00564	0.2965	0.001005	1207501	1.96e-08	1.09e-05	13.1529	FALSE	NA	NA	NA
insomnia	rs393488	A	T	17044971	-0.00592	0.4676	0.000923	1207502	1.41e-10	1.7e-05	20.4836	TRUE	NA	NA	NA
insomnia	rs3953390	A	C	43055847	-0.00586	0.4258	0.000931	1207503	3.06e-10	1.61e-05	19.3836	FALSE	NA	NA	NA
insomnia	rs407004	C	G	32657434	0.005162	0.4054	0.000937	1207504	3.61e-08	1.21e-05	14.6315	TRUE	NA	NA	NA
insomnia	rs4134058	T	C	47670911	0.005191	0.4555	0.000926	1207505	2.09e-08	1.29e-05	15.5782	FALSE	NA	NA	NA
insomnia	rs4238749	A	C	52639234	-0.00749	0.4115	0.000932	1207506	9.34e-16	2.59e-05	31.2701	FALSE	NA	NA	NA
insomnia	rs4260410	T	C	178000000	0.005924	0.3319	0.000986	1207507	1.86e-09	1.33e-05	16.0136	FALSE	NA	NA	NA
insomnia	rs427597	A	G	14916236	-0.00673	0.2506	0.001053	1207508	1.7e-10	1.27e-05	15.3175	FALSE	TRUE	rs427597	rs453764
insomnia	rs4292819	T	C	135000000	0.005882	0.3191	0.000986	1207509	2.4e-09	1.28e-05	15.4776	FALSE	NA	NA	NA
insomnia	rs429358	T	C	45411941	0.009246	0.1542	0.001316	1207510	2.13e-12	1.07e-05	12.873	FALSE	NA	NA	NA
insomnia	rs4304930	A	C	53890318	0.015189	0.4497	0.000924	1207511	9.2e-61	0.000111	133.849	FALSE	NA	NA	NA
insomnia	rs4383496	T	C	10599028	-0.00866	0.4656	0.000923	1207512	6.46e-21	3.63e-05	43.8041	FALSE	NA	NA	NA
insomnia	rs4409363	T	C	82788255	0.005128	0.4141	0.000933	1207513	3.9e-08	1.21e-05	14.6521	FALSE	NA	NA	NA
insomnia	rs4419127	A	G	31663654	-0.00614	0.3342	0.000972	1207514	2.64e-10	1.47e-05	17.7698	FALSE	NA	NA	NA
insomnia	rs4432322	T	C	22689878	0.006186	0.3568	0.000968	1207515	1.69e-10	1.55e-05	18.7241	FALSE	NA	NA	NA
insomnia	rs4454035	A	G	7245102	0.005824	0.4098	0.000933	1207516	4.31e-10	1.56e-05	18.8475	FALSE	NA	NA	NA
insomnia	rs4455151	T	G	242000000	0.005911	0.3057	0.000997	1207517	3.06e-09	1.24e-05	14.9174	FALSE	NA	NA	NA
insomnia	rs448809	T	G	88005828	-0.00521	0.4198	0.000931	1207518	2.18e-08	1.26e-05	15.2604	FALSE	NA	NA	NA
insomnia	rs4492142	T	G	90926353	-0.00513	0.4982	0.000923	1207519	2.64e-08	1.28e-05	15.479	FALSE	NA	NA	NA
insomnia	rs4538233	T	C	75442117	-0.00555	0.3161	0.000995	1207520	2.47e-08	1.11e-05	13.4382	FALSE	NA	NA	NA
insomnia	rs4570089	A	T	109000000	0.007818	0.4667	0.000922	1207521	2.19e-17	2.97e-05	35.822	TRUE	NA	NA	NA
insomnia	rs4580942	A	G	32496435	-0.00581	0.3244	0.00098	1207522	3.06e-09	1.28e-05	15.4036	FALSE	NA	NA	NA
insomnia	rs4595203	A	G	121000000	-0.01112	0.254	0.001059	1207523	8.73e-26	3.46e-05	41.7746	FALSE	NA	NA	NA
insomnia	rs4630625	A	G	30845846	-0.01103	0.1052	0.001475	1207524	7.6e-14	8.72e-06	10.5252	FALSE	NA	NA	NA
insomnia	rs463245	T	C	144000000	-0.00617	0.3938	0.000942	1207525	5.89e-11	1.69e-05	20.4588	FALSE	NA	NA	NA
insomnia	rs4643373	T	C	47123423	0.006652	0.2994	0.001005	1207526	3.69e-11	1.52e-05	18.3632	FALSE	NA	NA	NA
insomnia	rs4653743	T	G	227000000	-0.00579	0.2534	0.001055	1207527	4.19e-08	9.42e-06	11.3753	FALSE	NA	NA	NA
insomnia	rs4681358	T	C	147000000	0.006414	0.4889	0.000922	1207528	3.45e-12	2e-05	24.1954	FALSE	NA	NA	NA
insomnia	rs4702	A	G	91426560	-0.01074	0.4437	0.000924	1207529	2.9e-31	5.53e-05	66.7746	FALSE	NA	NA	NA
insomnia	rs4721061	C	G	12267559	0.006621	0.414	0.000936	1207530	1.52e-12	2.01e-05	24.2741	TRUE	NA	NA	NA
insomnia	rs4730614	T	C	114000000	-0.00582	0.3866	0.000945	1207531	7.4e-10	1.49e-05	17.9796	FALSE	NA	NA	NA
insomnia	rs4735247	T	G	94895646	-0.00636	0.4226	0.000934	1207532	9.38e-12	1.88e-05	22.6727	FALSE	NA	NA	NA
insomnia	rs4735738	A	G	77611625	-0.00805	0.1504	0.001267	1207533	2.09e-10	8.55e-06	10.3179	FALSE	NA	NA	NA
insomnia	rs4739395	A	T	35090312	-0.0063	0.4712	0.000922	1207534	8.72e-12	1.92e-05	23.2203	TRUE	NA	NA	NA
insomnia	rs4772087	T	C	99115041	0.005313	0.3761	0.000954	1207535	2.56e-08	1.21e-05	14.5548	FALSE	NA	NA	NA
insomnia	rs4803217	A	C	39734220	0.005556	0.2988	0.000991	1207536	2.1e-08	1.09e-05	13.1599	FALSE	NA	NA	NA
insomnia	rs4831647	A	G	14630054	-0.0055	0.45	0.000926	1207537	2.86e-09	1.45e-05	17.4656	FALSE	NA	NA	NA
insomnia	rs4848524	T	G	120000000	-0.00509	0.4718	0.000922	1207538	3.38e-08	1.26e-05	15.1869	FALSE	NA	NA	NA
insomnia	rs4858241	T	G	20669071	0.005919	0.3736	0.000956	1207539	5.86e-10	1.49e-05	17.9571	FALSE	NA	NA	NA
insomnia	rs4860090	A	G	62103999	-0.00518	0.399	0.000938	1207540	3.37e-08	1.21e-05	14.619	FALSE	NA	NA	NA
insomnia	rs4906347	T	C	104000000	0.008071	0.3127	0.000991	1207541	3.78e-16	2.36e-05	28.5165	FALSE	NA	NA	NA
insomnia	rs4912844	A	C	142000000	-0.00711	0.2224	0.001094	1207542	8.24e-11	1.21e-05	14.5954	FALSE	NA	NA	NA
insomnia	rs4981170	A	G	33412996	-0.00963	0.1943	0.001169	1207543	1.84e-16	1.76e-05	21.2175	FALSE	NA	NA	NA
insomnia	rs5010183	T	C	7286198	0.005617	0.373	0.000956	1207544	4.14e-09	1.34e-05	16.1611	FALSE	NA	NA	NA
insomnia	rs503460	A	C	88798269	-0.00769	0.3028	0.001013	1207545	3.18e-14	2.02e-05	24.3304	FALSE	NA	NA	NA
insomnia	rs505621	A	G	83277927	0.006361	0.3726	0.000954	1207546	2.54e-11	1.72e-05	20.8068	FALSE	NA	NA	NA
insomnia	rs516890	T	C	77576767	-0.00573	0.4588	0.000925	1207547	6.03e-10	1.58e-05	19.0282	FALSE	NA	NA	NA
insomnia	rs519778	T	C	85764693	-0.00562	0.43	0.000928	1207548	1.41e-09	1.49e-05	17.9724	FALSE	NA	NA	NA
insomnia	rs528964	T	C	4414033	-0.00641	0.2302	0.001104	1207549	6.48e-09	9.89e-06	11.9391	FALSE	NA	NA	NA
insomnia	rs543144	T	G	57562656	0.006547	0.2788	0.001022	1207550	1.52e-10	1.37e-05	16.4873	FALSE	NA	NA	NA
insomnia	rs55790766	T	C	2021248	-0.00776	0.1851	0.001141	1207551	1.02e-11	1.16e-05	13.9661	FALSE	NA	NA	NA
insomnia	rs55863203	C	G	23827667	0.009933	0.1492	0.001258	1207552	2.94e-15	1.31e-05	15.8167	TRUE	NA	NA	NA
insomnia	rs56182580	T	C	133000000	-0.00941	0.2805	0.001035	1207553	9.49e-20	2.77e-05	33.3895	FALSE	NA	NA	NA
insomnia	rs56247945	A	G	174000000	0.00623	0.2096	0.001112	1207554	2.15e-08	8.61e-06	10.3908	FALSE	NA	NA	NA
insomnia	rs56318309	A	T	21803590	0.006707	0.2436	0.001062	1207555	2.73e-10	1.22e-05	14.6917	TRUE	NA	NA	NA
insomnia	rs56324203	A	G	79463324	-0.00542	0.3645	0.000952	1207556	1.26e-08	1.24e-05	15.0046	FALSE	NA	NA	NA
insomnia	rs56353032	A	T	17369072	-0.00723	0.1673	0.0012	1207557	1.72e-09	8.37e-06	10.1041	TRUE	NA	NA	NA
insomnia	rs566903	A	C	84584434	0.005621	0.3457	0.000974	1207558	7.94e-09	1.25e-05	15.0613	FALSE	NA	NA	NA
insomnia	rs568599	C	G	122000000	0.005057	0.4578	0.000922	1207559	4.13e-08	1.24e-05	14.9356	TRUE	NA	NA	NA
insomnia	rs57314044	T	G	56136059	0.008371	0.2112	0.001131	1207560	1.35e-13	1.51e-05	18.2506	FALSE	NA	NA	NA
insomnia	rs579448	A	G	41104664	0.006403	0.482	0.000921	1207561	3.56e-12	2e-05	24.1482	FALSE	NA	NA	NA
insomnia	rs58475265	T	C	134000000	-0.00893	0.1601	0.00127	1207562	2.07e-12	1.1e-05	13.2912	FALSE	NA	NA	NA
insomnia	rs585522	A	G	124000000	-0.01097	0.217	0.001102	1207563	2.35e-23	2.79e-05	33.6915	FALSE	NA	NA	NA
insomnia	rs593839	T	G	18061927	0.006144	0.394	0.000939	1207564	6.12e-11	1.69e-05	20.4312	FALSE	NA	NA	NA
insomnia	rs59937052	T	C	51493798	0.00584	0.335	0.000981	1207565	2.6e-09	1.31e-05	15.8003	FALSE	NA	NA	NA
insomnia	rs60018000	C	G	175000000	-0.00519	0.4741	0.000921	1207566	1.72e-08	1.31e-05	15.8511	TRUE	NA	NA	NA
insomnia	rs6019663	T	C	47774512	0.007025	0.293	0.001008	1207567	3.27e-12	1.67e-05	20.1044	FALSE	NA	NA	NA
insomnia	rs6024441	A	G	54390079	-0.00688	0.1958	0.001142	1207568	1.68e-09	9.47e-06	11.4358	FALSE	NA	NA	NA
insomnia	rs6030790	A	C	41956451	0.008199	0.1752	0.0012	1207569	8.26e-12	1.12e-05	13.4979	FALSE	NA	NA	NA
insomnia	rs6035826	A	T	21263790	0.005819	0.2896	0.001024	1207570	1.31e-08	1.1e-05	13.2936	TRUE	NA	NA	NA
insomnia	rs60510343	A	T	68397577	0.005247	0.4411	0.000927	1207571	1.52e-08	1.31e-05	15.7901	TRUE	NA	NA	NA
insomnia	rs615526	A	G	71575487	0.005731	0.3358	0.000982	1207572	5.28e-09	1.26e-05	15.2035	FALSE	NA	NA	NA
insomnia	rs61765001	A	G	4714995	0.005545	0.3448	0.000969	1207573	1.06e-08	1.22e-05	14.7832	FALSE	NA	NA	NA
insomnia	rs61869916	T	C	70603804	-0.00568	0.2797	0.001017	1207574	2.39e-08	1.04e-05	12.5506	FALSE	NA	NA	NA
insomnia	rs61921611	T	C	66367726	-0.00736	0.308	0.000991	1207575	1.11e-13	1.95e-05	23.5201	FALSE	NA	NA	NA
insomnia	rs61956190	A	G	54705491	-0.00924	0.1279	0.001367	1207576	1.39e-11	8.44e-06	10.1914	FALSE	NA	NA	NA
insomnia	rs61979497	A	G	21662129	0.005454	0.3256	0.000991	1207577	3.72e-08	1.1e-05	13.3043	FALSE	NA	NA	NA
insomnia	rs61981985	A	T	87859206	-0.00544	0.4543	0.000924	1207578	3.98e-09	1.42e-05	17.1722	TRUE	TRUE	rs61981985	rs9323804
insomnia	rs62017761	T	G	6552504	0.00602	0.4723	0.000922	1207579	6.51e-11	1.76e-05	21.2684	FALSE	NA	NA	NA
insomnia	rs62092949	T	C	48779673	0.00505	0.4855	0.000921	1207580	4.22e-08	1.24e-05	15.0082	FALSE	NA	NA	NA
insomnia	rs62144053	A	G	66745864	0.024672	0.0914	0.001605	1207581	2.56e-53	3.25e-05	39.2434	FALSE	NA	NA	NA
insomnia	rs62158170	A	G	114000000	0.013567	0.2143	0.001107	1207582	1.62e-34	4.19e-05	50.5605	FALSE	NA	NA	NA
insomnia	rs62167788	T	C	147000000	-0.00653	0.3699	0.000947	1207583	5.38e-12	1.84e-05	22.1615	FALSE	NA	NA	NA
insomnia	rs62178707	T	C	223000000	0.006631	0.4819	0.000922	1207584	6.27e-13	2.14e-05	25.8506	FALSE	NA	NA	NA
insomnia	rs62184481	T	C	213000000	0.005973	0.2788	0.001038	1207585	8.62e-09	1.1e-05	13.3237	FALSE	NA	NA	NA
insomnia	rs62338475	T	C	3251610	-0.00658	0.2097	0.001138	1207586	7.48e-09	9.17e-06	11.0734	FALSE	NA	NA	NA
insomnia	rs62363245	T	C	71510892	-0.00594	0.3492	0.000975	1207587	1.11e-09	1.4e-05	16.874	FALSE	NA	NA	NA
insomnia	rs62396748	A	G	41782007	0.007019	0.4422	0.000925	1207588	3.24e-14	2.35e-05	28.4123	FALSE	NA	NA	NA
insomnia	rs62501777	A	G	25930846	0.005969	0.2529	0.001058	1207589	1.67e-08	9.97e-06	12.0332	FALSE	NA	NA	NA
insomnia	rs62530187	A	G	91617934	-0.01026	0.1689	0.001251	1207590	2.36e-16	1.56e-05	18.8868	FALSE	NA	NA	NA
insomnia	rs6428459	T	G	198000000	-0.00678	0.2252	0.001081	1207591	3.59e-10	1.14e-05	13.7235	FALSE	NA	NA	NA
insomnia	rs643730	C	G	60913033	0.007707	0.3515	0.000959	1207592	9.26e-16	2.44e-05	29.4412	TRUE	NA	NA	NA
insomnia	rs6441813	T	C	44041323	-0.0065	0.4704	0.000922	1207593	1.82e-12	2.05e-05	24.7506	FALSE	NA	NA	NA
insomnia	rs6449590	T	G	61526459	0.007004	0.4841	0.000921	1207594	2.82e-14	2.39e-05	28.9046	FALSE	TRUE	rs6449590	rs4103176
insomnia	rs6471065	T	C	133000000	-0.00718	0.1961	0.001154	1207595	4.89e-10	1.01e-05	12.2099	FALSE	NA	NA	NA
insomnia	rs6504568	T	C	65999648	-0.00601	0.2221	0.001083	1207596	2.88e-08	8.81e-06	10.6398	FALSE	NA	NA	NA
insomnia	rs6546270	A	C	67078198	-0.00574	0.3965	0.000942	1207597	1.05e-09	1.48e-05	17.8139	FALSE	NA	NA	NA
insomnia	rs6657984	A	T	210000000	-0.0051	0.4143	0.000931	1207598	4.4e-08	1.2e-05	14.5423	TRUE	NA	NA	NA
insomnia	rs6661750	A	G	66546884	-0.00689	0.4772	0.000924	1207599	8.65e-14	2.3e-05	27.7685	FALSE	NA	NA	NA
insomnia	rs66860538	A	C	138000000	-0.00541	0.3182	0.00099	1207600	4.53e-08	1.08e-05	12.978	FALSE	NA	NA	NA
insomnia	rs669245	T	C	62820508	0.005394	0.4168	0.000936	1207601	8.39e-09	1.34e-05	16.1297	FALSE	NA	NA	NA
insomnia	rs66925212	T	C	185000000	0.005356	0.3633	0.000952	1207602	1.88e-08	1.21e-05	14.6275	FALSE	NA	NA	NA
insomnia	rs6720846	A	T	44123073	0.006497	0.3872	0.000941	1207603	5.17e-12	1.87e-05	22.6004	TRUE	NA	NA	NA
insomnia	rs6724539	A	G	98343258	0.006439	0.4945	0.000922	1207604	2.81e-12	2.02e-05	24.4066	FALSE	NA	NA	NA
insomnia	rs67294685	T	C	135000000	-0.00554	0.3494	0.000966	1207605	9.71e-09	1.24e-05	14.9586	FALSE	NA	NA	NA
insomnia	rs6735012	T	C	101000000	-0.00522	0.4641	0.000924	1207606	1.62e-08	1.31e-05	15.8735	FALSE	NA	NA	NA
insomnia	rs6735556	T	C	127000000	0.006465	0.2053	0.001138	1207607	1.34e-08	8.72e-06	10.5311	FALSE	NA	NA	NA
insomnia	rs67588220	T	C	70526203	-0.0138	0.09716	0.001592	1207608	4.33e-18	1.09e-05	13.1877	FALSE	NA	NA	NA
insomnia	rs6761838	A	T	77730997	-0.0066	0.3456	0.000965	1207609	8.17e-12	1.75e-05	21.1377	TRUE	NA	NA	NA
insomnia	rs6774026	T	C	8082945	-0.00549	0.2971	0.001005	1207610	4.67e-08	1.03e-05	12.465	FALSE	NA	NA	NA
insomnia	rs6786798	A	G	185000000	-0.00602	0.331	0.000975	1207611	6.38e-10	1.4e-05	16.9203	FALSE	NA	NA	NA
insomnia	rs6812227	A	G	79582594	-0.007	0.2656	0.001048	1207612	2.48e-11	1.44e-05	17.3819	FALSE	NA	NA	NA
insomnia	rs6864168	T	C	63962299	-0.00536	0.4571	0.000923	1207613	6.38e-09	1.39e-05	16.731	FALSE	NA	NA	NA
insomnia	rs6872919	A	C	25086440	0.005702	0.444	0.000929	1207614	8.52e-10	1.54e-05	18.5833	FALSE	NA	NA	NA
insomnia	rs6878050	A	G	176000000	0.00742	0.1808	0.001209	1207615	8.49e-10	9.24e-06	11.1494	FALSE	NA	NA	NA
insomnia	rs6888135	A	C	141000000	0.005337	0.4965	0.00092	1207616	6.58e-09	1.39e-05	16.8252	FALSE	NA	NA	NA
insomnia	rs6916856	A	G	37660117	-0.00781	0.3334	0.000972	1207617	9.11e-16	2.38e-05	28.7188	FALSE	NA	NA	NA
insomnia	rs6927132	T	G	28943880	0.005687	0.3874	0.000937	1207618	1.26e-09	1.45e-05	17.4999	FALSE	TRUE	rs6927132	rs4713192
insomnia	rs694786	T	C	173000000	-0.00772	0.4605	0.000924	1207619	6.3e-17	2.88e-05	34.7193	FALSE	NA	NA	NA
insomnia	rs6949391	T	C	102000000	-0.00571	0.3382	0.00097	1207620	3.83e-09	1.29e-05	15.5351	FALSE	NA	NA	NA
insomnia	rs6965799	T	G	94123235	0.005659	0.475	0.000922	1207621	8.23e-10	1.56e-05	18.8029	FALSE	NA	NA	NA
insomnia	rs7032599	T	G	19481868	0.005336	0.3336	0.000971	1207622	3.86e-08	1.11e-05	13.4353	FALSE	NA	NA	NA
insomnia	rs703848	A	G	57428353	0.007718	0.3067	0.001003	1207623	1.44e-14	2.08e-05	25.1689	FALSE	NA	NA	NA
insomnia	rs7044885	C	G	81739348	-0.0074	0.4417	0.000927	1207624	1.34e-15	2.61e-05	31.4868	TRUE	NA	NA	NA
insomnia	rs7110574	T	C	107000000	-0.00588	0.3657	0.000958	1207625	8.72e-10	1.44e-05	17.4389	FALSE	NA	NA	NA
insomnia	rs7133378	A	G	124000000	0.007358	0.3184	0.000976	1207626	4.83e-14	2.04e-05	24.6568	FALSE	NA	NA	NA
insomnia	rs71575448	A	G	107000000	0.011088	0.1398	0.00137	1207627	5.75e-16	1.31e-05	15.7568	FALSE	NA	NA	NA
insomnia	rs7162423	T	C	74052756	-0.00853	0.4447	0.000923	1207628	2.43e-20	3.49e-05	42.1771	FALSE	NA	NA	NA
insomnia	rs7173565	T	C	38850330	-0.00938	0.2581	0.001039	1207629	1.65e-19	2.59e-05	31.2561	FALSE	NA	NA	NA
insomnia	rs7183479	C	G	51942207	0.005248	0.4782	0.00092	1207630	1.18e-08	1.34e-05	16.2314	TRUE	NA	NA	NA
insomnia	rs7184998	T	C	77214243	0.009043	0.474	0.000922	1207631	1.02e-22	3.98e-05	47.9898	FALSE	NA	NA	NA
insomnia	rs7191752	A	G	6637651	-0.00517	0.4628	0.000923	1207632	2.14e-08	1.29e-05	15.5934	FALSE	NA	NA	NA
insomnia	rs7203385	A	T	60608885	0.006441	0.4635	0.000923	1207633	2.93e-12	2.01e-05	24.2378	TRUE	NA	NA	NA
insomnia	rs72673689	T	C	80794351	0.006363	0.2996	0.001024	1207634	5.11e-10	1.34e-05	16.216	FALSE	NA	NA	NA
insomnia	rs72677701	A	G	40030439	-0.00625	0.2254	0.001113	1207635	1.99e-08	9.11e-06	11.0016	FALSE	NA	NA	NA
insomnia	rs728017	A	G	124000000	-0.00534	0.3865	0.000947	1207636	1.71e-08	1.25e-05	15.08	FALSE	NA	NA	NA
insomnia	rs72807818	A	G	51819019	-0.0122	0.1334	0.001372	1207637	6.1e-19	1.51e-05	18.2732	FALSE	NA	NA	NA
insomnia	rs7294904	T	C	199532	-0.00531	0.4069	0.000936	1207638	1.37e-08	1.29e-05	15.5557	FALSE	NA	NA	NA
insomnia	rs73034109	A	G	37027160	0.008542	0.2218	0.001108	1207639	1.3e-14	1.7e-05	20.4997	FALSE	NA	NA	NA
insomnia	rs73532287	T	G	85234525	0.008294	0.1953	0.001176	1207640	1.76e-12	1.3e-05	15.6357	FALSE	NA	NA	NA
insomnia	rs736929	T	C	97343323	-0.00578	0.4119	0.000933	1207641	5.78e-10	1.54e-05	18.5995	FALSE	NA	NA	NA
insomnia	rs74743707	A	T	43249957	0.010688	0.1281	0.001348	1207642	2.19e-15	1.16e-05	14.0474	TRUE	NA	NA	NA
insomnia	rs751680	A	G	22475627	-0.00554	0.3561	0.000958	1207643	7.44e-09	1.27e-05	15.3261	FALSE	NA	NA	NA
insomnia	rs7551881	T	G	167000000	-0.00623	0.3543	0.000965	1207644	1.07e-10	1.58e-05	19.0766	FALSE	NA	NA	NA
insomnia	rs75742406	A	G	17070365	-0.00762	0.2585	0.001064	1207645	8.24e-13	1.63e-05	19.6368	FALSE	NA	NA	NA
insomnia	rs75932578	T	C	107000000	-0.00685	0.2159	0.001129	1207646	1.28e-09	1.03e-05	12.4748	FALSE	NA	NA	NA
insomnia	rs7597911	T	C	223000000	0.005726	0.4564	0.000922	1207647	5.41e-10	1.58e-05	19.1172	FALSE	NA	NA	NA
insomnia	rs7607770	T	G	146000000	-0.00538	0.4174	0.000932	1207648	7.96e-09	1.34e-05	16.1867	FALSE	NA	NA	NA
insomnia	rs7657954	A	G	131000000	0.006496	0.2774	0.001019	1207649	1.87e-10	1.35e-05	16.2776	FALSE	NA	NA	NA
insomnia	rs7676259	A	G	99942649	0.005765	0.3863	0.000942	1207650	9.32e-10	1.47e-05	17.7648	FALSE	NA	NA	NA
insomnia	rs7684006	A	G	18140181	0.005958	0.4098	0.000936	1207651	1.91e-10	1.62e-05	19.6162	FALSE	NA	NA	NA
insomnia	rs7708900	T	G	85374831	0.00582	0.439	0.000925	1207652	3.14e-10	1.62e-05	19.5003	FALSE	NA	NA	NA
insomnia	rs7711816	T	C	148000000	0.005334	0.3853	0.000948	1207653	1.84e-08	1.24e-05	14.9933	FALSE	NA	NA	NA
insomnia	rs77176363	A	G	50455839	-0.00943	0.1904	0.001176	1207654	1.07e-15	1.64e-05	19.8251	FALSE	NA	NA	NA
insomnia	rs77276698	A	G	159000000	-0.00865	0.2442	0.001067	1207655	5.34e-16	2.01e-05	24.2372	FALSE	NA	NA	NA
insomnia	rs776935	A	G	108000000	0.008506	0.1885	0.001195	1207656	1.09e-12	1.28e-05	15.505	FALSE	NA	NA	NA
insomnia	rs7778413	T	C	127000000	-0.00787	0.1761	0.001223	1207657	1.21e-10	9.96e-06	12.0273	FALSE	NA	NA	NA
insomnia	rs7807019	A	G	118000000	-0.00534	0.46	0.000922	1207658	6.98e-09	1.38e-05	16.6607	FALSE	NA	NA	NA
insomnia	rs7844069	T	G	93277087	0.006212	0.4159	0.000934	1207659	2.88e-11	1.78e-05	21.5054	FALSE	NA	NA	NA
insomnia	rs7867205	A	G	81436959	-0.00545	0.4361	0.000929	1207660	4.64e-09	1.4e-05	16.8896	FALSE	NA	NA	NA
insomnia	rs790316	A	C	26408130	0.006481	0.4691	0.000921	1207661	2.01e-12	2.04e-05	24.6445	FALSE	NA	NA	NA
insomnia	rs7915425	T	C	125000000	-0.00785	0.1758	0.001174	1207662	2.34e-11	1.07e-05	12.9428	FALSE	NA	NA	NA
insomnia	rs7928823	A	G	9475372	-0.00586	0.4206	0.000932	1207663	3.15e-10	1.6e-05	19.2896	FALSE	NA	NA	NA
insomnia	rs7940070	A	T	62668864	0.008044	0.3025	0.001009	1207664	1.53e-15	2.22e-05	26.8325	TRUE	NA	NA	NA
insomnia	rs79693059	C	G	72340686	-0.01419	0.08421	0.001655	1207665	9.85e-18	9.4e-06	11.3439	TRUE	NA	NA	NA
insomnia	rs797091	T	C	89724927	-0.00715	0.1746	0.001199	1207666	2.43e-09	8.5e-06	10.2591	FALSE	NA	NA	NA
insomnia	rs7974266	T	C	113000000	-0.00658	0.3014	0.001006	1207667	6.11e-11	1.49e-05	18.0176	FALSE	NA	NA	NA
insomnia	rs7980124	A	G	78771681	0.005403	0.3596	0.000964	1207668	2.1e-08	1.2e-05	14.4593	FALSE	NA	NA	NA
insomnia	rs8025231	A	C	37648402	-0.00658	0.4453	0.000928	1207669	1.34e-12	2.06e-05	24.8337	FALSE	NA	NA	NA
insomnia	rs8026716	A	G	96954995	0.005183	0.3826	0.000944	1207670	4e-08	1.18e-05	14.2445	FALSE	NA	NA	NA
insomnia	rs8054082	T	C	19975418	0.011961	0.1371	0.001313	1207671	8.43e-20	1.63e-05	19.6282	FALSE	NA	NA	NA
insomnia	rs8063871	A	C	87863500	0.006136	0.2929	0.001024	1207672	2.05e-09	1.23e-05	14.8822	FALSE	NA	NA	NA
insomnia	rs8066969	A	G	11197243	0.006325	0.2627	0.001033	1207673	9.04e-10	1.2e-05	14.5329	FALSE	NA	NA	NA
insomnia	rs8069356	T	C	2311986	0.006333	0.2976	0.001005	1207674	2.98e-10	1.37e-05	16.5934	FALSE	NA	NA	NA
insomnia	rs8074498	A	T	79954544	0.006922	0.418	0.000933	1207675	1.16e-13	2.22e-05	26.8028	TRUE	NA	NA	NA
insomnia	rs8076183	T	C	61024696	-0.0075	0.4484	0.000924	1207676	5.1e-16	2.69e-05	32.5286	FALSE	NA	NA	NA
insomnia	rs8084405	T	C	65940192	-0.00539	0.3474	0.000965	1207677	2.33e-08	1.17e-05	14.1486	FALSE	NA	NA	NA
insomnia	rs8110135	A	G	58998464	0.006428	0.2714	0.00103	1207678	4.29e-10	1.28e-05	15.4142	FALSE	NA	NA	NA
insomnia	rs8180449	T	G	180000000	0.005281	0.4821	0.000921	1207679	9.73e-09	1.36e-05	16.4243	FALSE	NA	NA	NA
insomnia	rs8180817	C	G	114000000	-0.00928	0.4303	0.000927	1207680	1.39e-23	4.07e-05	49.1186	TRUE	NA	NA	NA
insomnia	rs823248	T	G	2850634	-0.00573	0.4779	0.000923	1207681	5.37e-10	1.59e-05	19.2323	FALSE	NA	NA	NA
insomnia	rs830734	A	G	12334807	0.008048	0.3518	0.000965	1207682	7.4e-17	2.63e-05	31.7309	FALSE	NA	NA	NA
insomnia	rs833061	T	C	43737486	0.006244	0.4971	0.00092	1207683	1.15e-11	1.91e-05	23.0245	FALSE	NA	NA	NA
insomnia	rs834233	A	G	150000000	-0.00573	0.3612	0.000952	1207684	1.79e-09	1.38e-05	16.7018	FALSE	NA	NA	NA
insomnia	rs836603	T	C	174000000	0.005823	0.261	0.001057	1207685	3.58e-08	9.7e-06	11.7118	FALSE	NA	NA	NA
insomnia	rs872621	A	C	111000000	0.005439	0.4702	0.000924	1207686	3.91e-09	1.43e-05	17.2729	FALSE	NA	NA	NA
insomnia	rs8766	T	C	52895531	-0.00944	0.3807	0.000944	1207687	1.53e-23	3.91e-05	47.1459	FALSE	NA	NA	NA
insomnia	rs879483	A	G	175000000	-0.00531	0.4787	0.00092	1207688	7.98e-09	1.38e-05	16.6107	FALSE	NA	NA	NA
insomnia	rs910187	A	G	45841052	-0.00783	0.3729	0.000953	1207689	2.19e-16	2.61e-05	31.5328	FALSE	NA	NA	NA
insomnia	rs911324	A	C	101000000	-0.00586	0.3393	0.000974	1207690	1.77e-09	1.35e-05	16.2378	FALSE	NA	NA	NA
insomnia	rs923039	A	C	93165667	-0.00527	0.3588	0.000962	1207691	4.14e-08	1.15e-05	13.8431	FALSE	NA	NA	NA
insomnia	rs9271763	A	G	32594061	-0.00507	0.4972	0.000922	1207692	3.83e-08	1.25e-05	15.1137	FALSE	NA	NA	NA
insomnia	rs9288381	T	C	208000000	-0.00709	0.2995	0.000996	1207693	1.12e-12	1.76e-05	21.2418	FALSE	NA	NA	NA
insomnia	rs9299	T	C	46669430	-0.00527	0.343	0.000962	1207694	4.23e-08	1.12e-05	13.5398	FALSE	NA	NA	NA
insomnia	rs9313374	A	T	167000000	-0.00561	0.4616	0.000922	1207695	1.23e-09	1.52e-05	18.3563	TRUE	NA	NA	NA
insomnia	rs9315688	A	G	40045598	-0.00631	0.3984	0.000934	1207696	1.42e-11	1.81e-05	21.8798	FALSE	NA	NA	NA
insomnia	rs9317586	A	C	66966427	0.008015	0.4735	0.000921	1207697	3.13e-18	3.13e-05	37.8006	FALSE	NA	NA	NA
insomnia	rs9325358	A	G	107000000	0.008923	0.4158	0.000935	1207698	1.44e-21	3.66e-05	44.2076	FALSE	NA	NA	NA
insomnia	rs9342993	A	G	73693481	0.008474	0.1481	0.001308	1207699	9.18e-11	8.78e-06	10.5956	FALSE	NA	NA	NA
insomnia	rs9367074	A	G	40695508	0.006049	0.3043	0.000992	1207700	1.08e-09	1.3e-05	15.7395	FALSE	NA	NA	NA
insomnia	rs9375945	A	T	99596629	-0.00722	0.4244	0.000931	1207701	8.51e-15	2.44e-05	29.4211	TRUE	NA	NA	NA
insomnia	rs9394502	T	C	38452503	-0.00891	0.3343	0.000968	1207702	3.53e-20	3.12e-05	37.6897	FALSE	NA	NA	NA
insomnia	rs9452444	T	C	94510338	-0.00615	0.4426	0.000924	1207703	2.74e-11	1.81e-05	21.8859	FALSE	NA	NA	NA
insomnia	rs9462029	A	G	34815203	-0.00915	0.162	0.001224	1207704	7.48e-14	1.26e-05	15.1873	FALSE	NA	NA	NA
insomnia	rs9509284	A	G	21146232	0.006693	0.3976	0.000938	1207705	9.59e-13	2.02e-05	24.3938	FALSE	NA	NA	NA
insomnia	rs9563886	T	C	61720066	-0.00535	0.3937	0.000941	1207706	1.29e-08	1.28e-05	15.4457	FALSE	NA	NA	NA
insomnia	rs9607581	A	G	39241509	-0.00769	0.2028	0.001134	1207707	1.23e-11	1.23e-05	14.8506	FALSE	NA	NA	NA
insomnia	rs9653970	A	G	11412754	-0.00745	0.2059	0.001133	1207708	4.77e-11	1.17e-05	14.1499	FALSE	NA	NA	NA
insomnia	rs965494	T	C	42509823	0.005502	0.3834	0.000947	1207709	6.19e-09	1.32e-05	15.9714	FALSE	NA	NA	NA
insomnia	rs9658417	T	C	118000000	0.006738	0.1932	0.001138	1207710	3.27e-09	9.04e-06	10.9183	FALSE	NA	NA	NA
insomnia	rs9777373	A	G	77115041	-0.00621	0.2805	0.001029	1207711	1.57e-09	1.22e-05	14.7109	FALSE	TRUE	rs9777373	rs11143996
insomnia	rs9787523	T	C	106000000	0.007527	0.4102	0.000933	1207712	7.25e-16	2.61e-05	31.4817	FALSE	NA	NA	NA
insomnia	rs9815484	A	G	118000000	-0.01214	0.1797	0.001216	1207713	1.78e-23	2.43e-05	29.3939	FALSE	NA	NA	NA
insomnia	rs9838564	A	C	18720044	-0.00789	0.2709	0.00103	1207714	1.8e-14	1.92e-05	23.203	FALSE	NA	NA	NA
insomnia	rs9872362	T	C	153000000	0.00527	0.4032	0.000935	1207715	1.73e-08	1.27e-05	15.2926	FALSE	NA	NA	NA
insomnia	rs9880919	A	G	85461302	0.006082	0.244	0.001062	1207716	1.01e-08	1e-05	12.1089	FALSE	NA	NA	NA
insomnia	rs9889282	A	C	50259142	-0.00831	0.3871	0.000944	1207717	1.33e-18	3.05e-05	36.772	FALSE	NA	NA	NA
insomnia	rs990559	T	G	78823996	-0.00555	0.2796	0.001018	1207718	4.97e-08	9.92e-06	11.9788	FALSE	NA	NA	NA
insomnia	rs9926159	C	G	75116266	-0.00532	0.3472	0.000967	1207719	3.81e-08	1.14e-05	13.7126	TRUE	NA	NA	NA
insomnia	rs9936879	A	C	703721	0.008261	0.358	0.00096	1207720	7.65e-18	2.82e-05	34.0378	FALSE	NA	NA	NA
insomnia	rs9943377	A	G	25032080	0.006958	0.357	0.000958	1207721	3.84e-13	2e-05	24.2053	FALSE	NA	NA	NA
insomnia	rs9943753	A	G	110000000	-0.00709	0.3745	0.000956	1207722	1.24e-13	2.13e-05	25.7457	FALSE	NA	NA	NA
insomnia	rs9971199	A	C	132000000	0.005892	0.2793	0.001015	1207723	6.48e-09	1.12e-05	13.5617	FALSE	NA	NA	NA

## Sheet: S2
Supplementary Tables 2 Characteristics of SNPs associated with smoking Initiation.
Exposure	SNP	EA	OA	Position	BETA	EAF	SE	N	P	R2	F	palindromic	proxy	target_snp	proxy_snp
smoking Initiation	rs10001365	G	A	148000000	-0.02499	0.405	0.003642	1232091	6.65e-12	1.84e-05	22.7002	FALSE	NA	NA	NA
smoking Initiation	rs1004787	G	A	45159091	0.029923	0.581	0.003571	1232092	5.27e-17	2.77e-05	34.1797	FALSE	NA	NA	NA
smoking Initiation	rs10159545	C	G	21766969	0.02625	0.375	0.003727	1232093	1.84e-12	1.89e-05	23.2504	TRUE	NA	NA	NA
smoking Initiation	rs10233018	A	G	118000000	0.027069	0.503	0.003557	1232094	2.75e-14	2.35e-05	28.9496	FALSE	NA	NA	NA
smoking Initiation	rs10279261	G	A	134000000	-0.02142	0.619	0.003663	1232095	5e-09	1.31e-05	16.1316	FALSE	NA	NA	NA
smoking Initiation	rs10490159	C	T	51341259	0.021649	0.388	0.003634	1232096	2.59e-09	1.37e-05	16.8596	FALSE	NA	NA	NA
smoking Initiation	rs10498846	C	T	67405337	0.02061	0.473	0.003556	1232097	6.62e-09	1.36e-05	16.7512	FALSE	NA	NA	NA
smoking Initiation	rs1050847	C	T	87443734	-0.02162	0.505	0.003589	1232098	1.67e-09	1.47e-05	18.1484	FALSE	NA	NA	NA
smoking Initiation	rs10905461	T	C	8803551	-0.02396	0.718	0.004145	1232099	7.35e-09	1.1e-05	13.5255	FALSE	NA	NA	NA
smoking Initiation	rs10945141	G	A	69470709	0.022236	0.262	0.004053	1232100	4.18e-08	9.45e-06	11.6401	FALSE	NA	NA	NA
smoking Initiation	rs10956809	G	C	92775386	-0.02078	0.442	0.00358	1232101	6.32e-09	1.35e-05	16.6235	TRUE	NA	NA	NA
smoking Initiation	rs11057005	A	G	16748721	-0.02093	0.43	0.003579	1232102	4.85e-09	1.36e-05	16.765	FALSE	NA	NA	NA
smoking Initiation	rs11078713	A	G	7795972	-0.02017	0.454	0.003606	1232103	2.23e-08	1.26e-05	15.5177	FALSE	NA	NA	NA
smoking Initiation	rs11135030	C	T	158000000	0.022689	0.309	0.003869	1232104	4.41e-09	1.19e-05	14.6903	FALSE	NA	NA	NA
smoking Initiation	rs1154693	A	G	118000000	0.032622	0.856	0.004912	1232105	3.12e-11	8.82e-06	10.872	FALSE	NA	NA	NA
smoking Initiation	rs1160685	C	G	94052854	0.020772	0.478	0.003589	1232106	7.2e-09	1.36e-05	16.7178	TRUE	NA	NA	NA
smoking Initiation	rs11658881	A	G	2072949	0.020136	0.418	0.003611	1232107	2.43e-08	1.23e-05	15.1319	FALSE	NA	NA	NA
smoking Initiation	rs11712680	A	C	75009019	-0.02705	0.174	0.004578	1232108	3.51e-09	8.14e-06	10.032	FALSE	NA	NA	NA
smoking Initiation	rs11721059	C	T	5725560	0.019936	0.474	0.003563	1232109	2.17e-08	1.27e-05	15.6078	FALSE	NA	NA	NA
smoking Initiation	rs11768481	C	A	96629103	-0.0232	0.347	0.003764	1232110	7e-10	1.4e-05	17.2211	FALSE	NA	NA	NA
smoking Initiation	rs11872397	G	A	72535282	-0.02477	0.252	0.004095	1232111	1.43e-09	1.12e-05	13.798	FALSE	NA	NA	NA
smoking Initiation	rs12042107	T	C	91196176	-0.02228	0.527	0.003568	1232112	4.22e-10	1.58e-05	19.4434	FALSE	NA	NA	NA
smoking Initiation	rs12112638	A	G	69735251	-0.02453	0.275	0.004043	1232113	1.34e-09	1.19e-05	14.6741	FALSE	NA	NA	NA
smoking Initiation	rs12186738	G	T	104000000	-0.03326	0.154	0.005021	1232114	3.42e-11	9.28e-06	11.439	FALSE	NA	NA	NA
smoking Initiation	rs12333760	T	C	99185406	-0.02905	0.204	0.004801	1232115	1.44e-09	9.65e-06	11.8866	FALSE	NA	NA	NA
smoking Initiation	rs12356821	G	C	105000000	0.03937	0.14	0.005049	1232116	6.27e-15	1.19e-05	14.6408	TRUE	NA	NA	NA
smoking Initiation	rs12441907	C	A	83922387	-0.02921	0.186	0.004523	1232117	1.06e-10	1.02e-05	12.6272	FALSE	NA	NA	NA
smoking Initiation	rs12474587	G	T	163000000	0.027633	0.404	0.003582	1232118	1.25e-14	2.33e-05	28.6539	FALSE	NA	NA	NA
smoking Initiation	rs12545053	A	G	65073605	0.020281	0.397	0.003637	1232119	2.43e-08	1.21e-05	14.8903	FALSE	NA	NA	NA
smoking Initiation	rs12632110	A	G	50224225	-0.02338	0.647	0.003753	1232120	4.78e-10	1.44e-05	17.7234	FALSE	NA	NA	NA
smoking Initiation	rs12662631	C	T	93842446	0.020999	0.299	0.003834	1232121	4.26e-08	1.02e-05	12.5761	FALSE	NA	NA	NA
smoking Initiation	rs13030994	G	A	146000000	0.036092	0.485	0.003556	1232122	3.56e-24	4.18e-05	51.4557	FALSE	NA	NA	NA
smoking Initiation	rs13136052	G	T	140000000	-0.01981	0.407	0.003587	1232123	3.35e-08	1.19e-05	14.7226	FALSE	NA	NA	NA
smoking Initiation	rs13261666	G	T	59814666	-0.02689	0.522	0.003556	1232124	3.9e-14	2.32e-05	28.5452	FALSE	NA	NA	NA
smoking Initiation	rs134529	T	C	28781758	-0.01998	0.349	0.003661	1232125	4.85e-08	1.1e-05	13.5412	FALSE	NA	NA	NA
smoking Initiation	rs1355334	T	A	141000000	0.024418	0.683	0.003772	1232126	9.59e-11	1.47e-05	18.1439	TRUE	NA	NA	NA
smoking Initiation	rs1385108	C	T	155000000	0.024662	0.239	0.004157	1232127	3e-09	1.04e-05	12.8044	FALSE	NA	NA	NA
smoking Initiation	rs1435741	G	A	47935843	0.029415	0.425	0.003591	1232128	2.64e-16	2.66e-05	32.7959	FALSE	NA	NA	NA
smoking Initiation	rs1445649	T	C	156000000	0.023993	0.525	0.003565	1232129	1.68e-11	1.83e-05	22.5938	FALSE	NA	NA	NA
smoking Initiation	rs1518393	A	C	58171220	0.020536	0.631	0.003659	1232130	2.03e-08	1.19e-05	14.669	FALSE	NA	NA	NA
smoking Initiation	rs1555445	A	T	31175258	0.022555	0.337	0.003823	1232131	3.65e-09	1.26e-05	15.551	TRUE	NA	NA	NA
smoking Initiation	rs1565735	T	A	27426077	-0.03762	0.212	0.004461	1232132	3.42e-17	1.93e-05	23.7558	TRUE	NA	NA	NA
smoking Initiation	rs1899896	C	T	93201036	0.026448	0.286	0.003887	1232133	1.04e-11	1.53e-05	18.9095	FALSE	NA	NA	NA
smoking Initiation	rs2050586	G	C	87915254	-0.02055	0.355	0.003708	1232134	3e-08	1.14e-05	14.0592	TRUE	rs12727441	C	G
smoking Initiation	rs2186122	A	T	66470206	0.026057	0.561	0.003586	1232135	3.61e-13	2.11e-05	26.0076	TRUE	NA	NA	NA
smoking Initiation	rs222449	A	T	52916062	-0.02532	0.793	0.004428	1232136	1.08e-08	8.71e-06	10.7355	TRUE	NA	NA	NA
smoking Initiation	rs2276825	T	C	52886605	0.023218	0.252	0.004157	1232137	2.38e-08	9.55e-06	11.7622	FALSE	NA	NA	NA
smoking Initiation	rs2344508	G	A	74999713	-0.02197	0.546	0.003583	1232138	8.82e-10	1.51e-05	18.6411	FALSE	NA	NA	NA
smoking Initiation	rs2378662	G	A	86707289	0.020948	0.556	0.003566	1232139	4.16e-09	1.38e-05	17.0338	FALSE	NA	NA	NA
smoking Initiation	rs240963	T	C	112000000	-0.04104	0.836	0.004837	1232140	2.16e-17	1.6e-05	19.7433	FALSE	NA	NA	NA
smoking Initiation	rs266047	G	A	104000000	-0.03051	0.529	0.003739	1232141	3.36e-16	2.69e-05	33.1888	FALSE	NA	NA	NA
smoking Initiation	rs27003	T	C	94202167	0.024217	0.682	0.003834	1232142	2.64e-10	1.4e-05	17.3069	FALSE	NA	NA	NA
smoking Initiation	rs292071	T	C	28456089	0.023582	0.244	0.004009	1232143	4.08e-09	1.04e-05	12.765	FALSE	NA	NA	NA
smoking Initiation	rs3001723	G	A	44037685	0.033512	0.321	0.003898	1232144	8.12e-18	2.61e-05	32.2151	FALSE	NA	NA	NA
smoking Initiation	rs301805	T	G	8481016	0.021468	0.559	0.003613	1232145	2.8e-09	1.41e-05	17.4045	FALSE	NA	NA	NA
smoking Initiation	rs359240	G	A	60475008	0.020296	0.615	0.003634	1232146	2.37e-08	1.2e-05	14.7749	FALSE	NA	NA	NA
smoking Initiation	rs3800227	A	G	109000000	0.022812	0.701	0.004058	1232147	1.93e-08	1.08e-05	13.2468	FALSE	NA	NA	NA
smoking Initiation	rs3904512	G	A	38357471	-0.02116	0.429	0.003577	1232148	3.23e-09	1.39e-05	17.1473	FALSE	NA	NA	NA
smoking Initiation	rs4044321	A	G	167000000	-0.02784	0.642	0.003711	1232149	6.08e-14	2.1e-05	25.88	FALSE	NA	NA	NA
smoking Initiation	rs4236259	T	G	1708080	-0.02477	0.499	0.003557	1232150	3.35e-12	1.97e-05	24.2503	FALSE	NA	NA	NA
smoking Initiation	rs4523689	A	G	7950797	-0.02061	0.408	0.003643	1232151	1.55e-08	1.25e-05	15.4585	FALSE	NA	NA	NA
smoking Initiation	rs4543592	T	C	3014254	0.021931	0.468	0.003562	1232152	7.46e-10	1.53e-05	18.8726	FALSE	NA	NA	NA
smoking Initiation	rs4549681	A	G	3406478	-0.0237	0.525	0.003737	1232153	2.29e-10	1.63e-05	20.05	FALSE	NA	NA	NA
smoking Initiation	rs4571506	C	T	87756918	-0.02757	0.492	0.003569	1232154	1.09e-14	2.42e-05	29.843	FALSE	NA	NA	NA
smoking Initiation	rs4674993	A	G	226000000	-0.02521	0.207	0.004436	1232155	1.32e-08	8.61e-06	10.6042	FALSE	NA	NA	NA
smoking Initiation	rs4759228	G	C	56508409	-0.02169	0.27	0.003934	1232156	3.58e-08	9.73e-06	11.9838	TRUE	NA	NA	NA
smoking Initiation	rs4785836	T	C	65604652	-0.02047	0.398	0.003659	1232157	2.26e-08	1.22e-05	14.9989	FALSE	NA	NA	NA
smoking Initiation	rs56820925	C	T	54387374	-0.02186	0.347	0.003877	1232158	1.73e-08	1.17e-05	14.4113	FALSE	NA	NA	NA
smoking Initiation	rs62098013	G	A	50863861	0.020339	0.346	0.003695	1232159	3.66e-08	1.11e-05	13.7129	FALSE	NA	NA	NA
smoking Initiation	rs6265	C	T	27679916	-0.03179	0.203	0.004578	1232160	3.77e-12	1.27e-05	15.5968	FALSE	NA	NA	NA
smoking Initiation	rs6433897	T	C	182000000	0.022448	0.754	0.004058	1232161	3.16e-08	9.21e-06	11.3517	FALSE	NA	NA	NA
smoking Initiation	rs6508144	C	G	50026142	-0.02069	0.563	0.003586	1232162	7.97e-09	1.33e-05	16.3859	TRUE	NA	NA	NA
smoking Initiation	rs6669839	C	T	50625979	0.026004	0.204	0.004395	1232163	3.36e-09	9.23e-06	11.367	FALSE	NA	NA	NA
smoking Initiation	rs6728726	T	C	623976	0.035449	0.829	0.004733	1232164	6.73e-14	1.29e-05	15.9055	FALSE	NA	NA	NA
smoking Initiation	rs6788098	A	T	85624131	-0.03135	0.623	0.003689	1232165	1.91e-17	2.75e-05	33.9162	TRUE	NA	NA	NA
smoking Initiation	rs6893752	A	G	60374912	-0.0241	0.766	0.004074	1232166	3.25e-09	1.02e-05	12.5472	FALSE	NA	NA	NA
smoking Initiation	rs6948707	T	G	1870794	0.022466	0.42	0.003602	1232167	4.5e-10	1.54e-05	18.9523	FALSE	NA	NA	NA
smoking Initiation	rs7197072	C	T	717085	-0.02477	0.238	0.004169	1232168	2.77e-09	1.04e-05	12.8039	FALSE	NA	NA	NA
smoking Initiation	rs7224742	C	T	30657058	-0.02071	0.595	0.003655	1232169	1.43e-08	1.26e-05	15.4708	FALSE	NA	NA	NA
smoking Initiation	rs7322872	C	T	101000000	-0.02557	0.782	0.004335	1232170	3.58e-09	9.63e-06	11.8652	FALSE	NA	NA	NA
smoking Initiation	rs7555507	C	T	73766037	-0.02414	0.496	0.003556	1232171	1.14e-11	1.87e-05	23.0489	FALSE	NA	NA	NA
smoking Initiation	rs7585579	C	G	60024857	0.0224	0.505	0.003728	1232172	1.88e-09	1.46e-05	18.0484	TRUE	NA	NA	NA
smoking Initiation	rs7631735	G	T	85996562	0.020227	0.603	0.003645	1232173	2.79e-08	1.2e-05	14.7466	FALSE	NA	NA	NA
smoking Initiation	rs7901883	G	A	103000000	-0.02453	0.246	0.004251	1232174	7.98e-09	1e-05	12.3533	FALSE	NA	NA	NA
smoking Initiation	rs7921378	G	C	63674885	-0.02546	0.463	0.003558	1232175	8.26e-13	2.07e-05	25.4603	TRUE	NA	NA	NA
smoking Initiation	rs7929518	A	G	85980958	0.024238	0.765	0.004285	1232176	1.56e-08	9.34e-06	11.5057	FALSE	NA	NA	NA
smoking Initiation	rs7938812	T	G	113000000	0.043791	0.424	0.003637	1232177	2.71e-33	5.75e-05	70.8289	FALSE	NA	NA	NA
smoking Initiation	rs7969559	A	G	69655167	-0.02438	0.688	0.003959	1232178	7.31e-10	1.32e-05	16.2711	FALSE	NA	NA	NA
smoking Initiation	rs8039513	A	G	47873773	0.026385	0.204	0.004532	1232179	5.68e-09	8.94e-06	11.0097	FALSE	NA	NA	NA
smoking Initiation	rs846799	A	G	101000000	-0.02095	0.495	0.003556	1232180	3.87e-09	1.41e-05	17.3485	FALSE	NA	NA	NA
smoking Initiation	rs9401770	G	A	98748008	0.027731	0.273	0.003986	1232181	3.47e-12	1.56e-05	19.2123	FALSE	NA	NA	NA
smoking Initiation	rs9423279	C	G	126000000	-0.02051	0.641	0.003708	1232182	3.21e-08	1.14e-05	14.0834	TRUE	NA	NA	NA
smoking Initiation	rs9540729	A	T	66947124	-0.01955	0.501	0.003558	1232183	3.82e-08	1.23e-05	15.1001	TRUE	NA	NA	NA
smoking Initiation	rs993700	T	C	67825894	-0.02593	0.766	0.004292	1232184	1.53e-09	1.06e-05	13.0849	FALSE	NA	NA	NA

## Sheet: S3
Supplementary Tables 3 Characteristics of SNPs associated with drinks per week.
Exposure	SNP	EA	OA	Position	BETA	EAF	SE	N	P	R2	F	palindromic	proxy	target_snp	proxy_snp
drinks per week	rs10085696	A	G	69783020	-0.01605	0.201	0.002495	941280	1.24e-10	1.41e-05	13.2978	FALSE	NA	NA	NA
drinks per week	rs10753661	G	A	165000000	-0.01137	0.702	0.002075	941281	4.24e-08	1.33e-05	12.5519	FALSE	NA	NA	NA
drinks per week	rs1123285	C	G	57274519	-0.01242	0.339	0.00205	941282	1.36e-09	1.75e-05	16.4476	TRUE	NA	NA	NA
drinks per week	rs11860773	T	C	73912503	-0.01501	0.176	0.002444	941283	8.35e-10	1.16e-05	10.9349	FALSE	NA	NA	NA
drinks per week	rs1229984	T	C	100000000	0.188115	0.953	0.006179	941284	#######	8.82e-05	83.0497	FALSE	NA	NA	NA
drinks per week	rs1260326	T	C	27730940	0.023812	0.595	0.001984	941285	3.33e-33	7.37e-05	69.4058	FALSE	NA	NA	NA
drinks per week	rs1302808	C	A	100000000	0.023894	0.185	0.002389	941286	1.36e-23	3.2e-05	30.1559	FALSE	NA	NA	NA
drinks per week	rs13107325	C	T	103000000	-0.03645	0.0654	0.003913	941287	1.23e-20	1.13e-05	10.611	FALSE	NA	NA	NA
drinks per week	rs13332432	C	G	85721809	0.014005	0.296	0.002141	941288	5.94e-11	1.9e-05	17.838	TRUE	NA	NA	NA
drinks per week	rs1387766	G	A	92081800	-0.01083	0.622	0.001983	941289	4.79e-08	1.49e-05	14.0131	FALSE	NA	NA	NA
drinks per week	rs153106	T	C	28526897	-0.01361	0.409	0.001959	941290	3.63e-12	2.48e-05	23.3506	FALSE	NA	NA	NA
drinks per week	rs17542254	A	G	114000000	0.013142	0.251	0.002146	941291	8.96e-10	1.5e-05	14.1001	FALSE	NA	NA	NA
drinks per week	rs2299409	G	A	104000000	-0.01055	0.493	0.001933	941292	4.8e-08	1.58e-05	14.8973	FALSE	NA	NA	NA
drinks per week	rs28601761	C	G	127000000	0.011299	0.405	0.001955	941293	7.6e-09	1.71e-05	16.0974	TRUE	NA	NA	NA
drinks per week	rs28680958	G	A	174000000	-0.01358	0.23	0.002368	941294	9.78e-09	1.24e-05	11.6533	FALSE	NA	NA	NA
drinks per week	rs28712821	G	A	39413780	0.028334	0.594	0.001974	941295	1.1e-46	0.000106	99.3698	FALSE	NA	NA	NA
drinks per week	rs28732378	A	G	85403892	-0.01673	0.729	0.002191	941296	2.24e-14	2.45e-05	23.0359	FALSE	NA	NA	NA
drinks per week	rs331939	G	A	144000000	-0.0119	0.339	0.002029	941297	4.5e-09	1.64e-05	15.4169	FALSE	NA	NA	NA
drinks per week	rs34121753	A	G	7733833	0.011069	0.532	0.001951	941298	1.39e-08	1.7e-05	16.0343	FALSE	NA	NA	NA
drinks per week	rs34704785	C	T	68117945	-0.01058	0.412	0.001935	941299	4.52e-08	1.54e-05	14.4871	FALSE	TRUE	rs34704785	rs35039775
drinks per week	rs3814877	G	T	30042677	-0.01128	0.381	0.001972	941300	1.07e-08	1.64e-05	15.4241	FALSE	NA	NA	NA
drinks per week	rs4233567	C	T	144000000	-0.01259	0.34	0.002011	941301	3.83e-10	1.87e-05	17.5933	FALSE	NA	NA	NA
drinks per week	rs4309187	A	C	113000000	0.014791	0.697	0.002088	941302	1.37e-12	2.25e-05	21.204	FALSE	NA	NA	NA
drinks per week	rs4752999	C	T	47428565	-0.01456	0.321	0.00207	941303	2.03e-12	2.29e-05	21.5784	FALSE	NA	NA	NA
drinks per week	rs4916723	A	C	87854395	-0.01127	0.404	0.001953	941304	8.07e-09	1.7e-05	16.0364	FALSE	NA	NA	NA
drinks per week	rs528301	G	A	45154908	0.015592	0.605	0.001949	941305	1.25e-15	3.25e-05	30.5897	FALSE	NA	NA	NA
drinks per week	rs55872084	G	T	156000000	0.012731	0.218	0.002268	941306	1.98e-08	1.14e-05	10.7401	FALSE	NA	NA	NA
drinks per week	rs55932213	A	G	109000000	0.012477	0.701	0.002216	941307	1.8e-08	1.41e-05	13.2887	FALSE	NA	NA	NA
drinks per week	rs55938136	A	G	43798360	-0.01779	0.206	0.002228	941308	1.39e-15	2.22e-05	20.8712	FALSE	NA	NA	NA
drinks per week	rs6106989	G	A	25027630	0.010899	0.628	0.001983	941309	3.81e-08	1.5e-05	14.1106	FALSE	NA	NA	NA
drinks per week	rs6573197	C	T	58724208	-0.01228	0.726	0.002137	941310	9.3e-09	1.39e-05	13.1291	FALSE	NA	NA	NA
drinks per week	rs6739804	T	C	63269604	-0.01297	0.66	0.002082	941311	4.72e-10	1.85e-05	17.4137	FALSE	NA	NA	NA
drinks per week	rs682011	T	C	122000000	0.011007	0.567	0.001946	941312	1.53e-08	1.67e-05	15.7129	FALSE	NA	NA	NA
drinks per week	rs6951574	T	C	153000000	0.012753	0.459	0.001936	941313	4.44e-11	2.29e-05	21.5545	FALSE	NA	NA	NA
drinks per week	rs7106546	G	T	116000000	0.013027	0.755	0.002289	941314	1.28e-08	1.27e-05	11.9865	FALSE	NA	NA	NA
drinks per week	rs76640332	G	A	44189858	-0.02101	0.204	0.002389	941315	1.47e-18	2.67e-05	25.1052	FALSE	NA	NA	NA
drinks per week	rs838145	G	A	49248730	-0.0158	0.584	0.00194	941316	3.87e-16	3.42e-05	32.2154	FALSE	NA	NA	NA

## Sheet: S4
Supplementary Tables 4 Characteristics of SNPs associated with body mass index.
Exposure	SNP	EA	OA	Position	BETA	EAF	SE	N	P	R2	F	palindromic	proxy	target_snp	proxy_snp
body mass index	rs1000940	G	A	5283252	0.0192	0.225	0.0034	806834	1.28e-08	1.38e-05	11.1215	FALSE	NA	NA	NA
body mass index	rs10132280	A	C	25928179	-0.023	0.3333	0.0034	806835	1.14e-11	2.52e-05	20.3378	FALSE	NA	NA	NA
body mass index	rs1016287	T	C	59305625	0.0229	0.325	0.0034	806836	2.25e-11	2.47e-05	19.904	FALSE	NA	NA	NA
body mass index	rs10182181	A	G	25150296	-0.0307	0.5	0.0031	806837	8.78e-24	6.08e-05	49.0398	FALSE	NA	NA	NA
body mass index	rs10733682	A	G	129000000	0.0174	0.425	0.0031	806838	1.83e-08	1.91e-05	15.3982	FALSE	NA	NA	NA
body mass index	rs10938397	A	G	45182527	-0.0402	0.5667	0.0031	806839	3.21e-38	0.000102	82.5931	FALSE	NA	NA	NA
body mass index	rs10968576	G	A	28414339	0.0249	0.2917	0.0033	806840	6.61e-14	2.92e-05	23.527	FALSE	NA	NA	NA
body mass index	rs11030104	A	G	27684517	0.0414	0.8	0.0038	806841	5.56e-28	4.71e-05	37.9842	FALSE	NA	NA	NA
body mass index	rs11126666	G	A	26928811	-0.0207	0.6917	0.0034	806842	1.33e-09	1.96e-05	15.8093	FALSE	NA	NA	NA
body mass index	rs11165643	C	T	96924097	-0.0218	0.425	0.0031	806843	2.07e-12	3e-05	24.1706	FALSE	NA	NA	NA
body mass index	rs11625769	C	G	79901465	0.019	0.4083	0.0034	806844	1.7e-08	1.87e-05	15.0892	TRUE	NA	NA	NA
body mass index	rs1167827	A	G	75163169	-0.0202	0.4583	0.0033	806845	6.33e-10	2.31e-05	18.6047	FALSE	NA	NA	NA
body mass index	rs11688816	A	G	63053048	-0.0172	0.5417	0.0031	806846	1.89e-08	1.89e-05	15.2855	FALSE	NA	NA	NA
body mass index	rs12286929	G	A	115000000	0.0217	0.4333	0.0031	806847	1.31e-12	2.98e-05	24.0647	FALSE	NA	NA	NA
body mass index	rs12401738	A	G	78446761	0.0211	0.425	0.0033	806848	1.15e-10	2.48e-05	19.9818	FALSE	NA	NA	NA
body mass index	rs12446632	A	G	19935389	-0.0403	0.1333	0.0046	806849	1.48e-18	2.2e-05	17.735	FALSE	NA	NA	NA
body mass index	rs12566985	G	A	75002193	0.0242	0.425	0.0031	806850	3.28e-15	3.69e-05	29.7858	FALSE	NA	NA	NA
body mass index	rs12885454	C	A	29736838	0.0207	0.6333	0.0033	806851	1.94e-10	2.27e-05	18.2756	FALSE	NA	NA	NA
body mass index	rs12940622	A	G	78615571	-0.0182	0.4583	0.0031	806852	2.49e-09	2.12e-05	17.1146	FALSE	NA	NA	NA
body mass index	rs13021737	A	G	632348	-0.0601	0.125	0.004	806853	1.11e-50	6.12e-05	49.3858	FALSE	NA	NA	NA
body mass index	rs13078960	T	G	85807590	-0.0297	0.8167	0.0039	806854	1.74e-14	2.15e-05	17.3639	FALSE	NA	NA	NA
body mass index	rs13107325	C	T	103000000	-0.0477	0.8833	0.0068	806855	1.83e-12	1.26e-05	10.1445	FALSE	NA	NA	NA
body mass index	rs13191362	A	G	163000000	0.0277	0.8	0.0048	806856	7.34e-09	1.32e-05	10.6569	FALSE	NA	NA	NA
body mass index	rs1516725	T	C	186000000	-0.0451	0.0917	0.0046	806857	1.89e-22	1.98e-05	16.013	FALSE	NA	NA	NA
body mass index	rs1528435	T	C	182000000	0.0178	0.5833	0.0031	806858	1.2e-08	1.99e-05	16.0276	FALSE	NA	NA	NA
body mass index	rs1558902	A	T	53803574	0.0818	0.45	0.0031	806859	#######	0.000427	344.805	TRUE	NA	NA	NA
body mass index	rs16951275	C	T	68077168	-0.0311	0.225	0.0037	806860	1.91e-17	3.05e-05	24.6402	FALSE	NA	NA	NA
body mass index	rs17094222	C	T	102000000	0.0249	0.2083	0.0038	806861	5.94e-11	1.76e-05	14.1618	FALSE	NA	NA	NA
body mass index	rs17405819	C	T	76806584	-0.0224	0.3667	0.0033	806862	2.07e-11	2.65e-05	21.4007	FALSE	NA	NA	NA
body mass index	rs17724992	A	G	18454825	0.0194	0.6917	0.0035	806863	3.42e-08	1.62e-05	13.1037	FALSE	NA	NA	NA
body mass index	rs1808579	T	C	21104888	-0.0167	0.475	0.0031	806864	4.17e-08	1.79e-05	14.4743	FALSE	NA	NA	NA
body mass index	rs1928295	C	T	120000000	-0.0188	0.425	0.0031	806865	7.91e-10	2.23e-05	17.9758	FALSE	NA	NA	NA
body mass index	rs2033732	C	T	85079709	0.0192	0.7583	0.0035	806866	4.89e-08	1.37e-05	11.0311	FALSE	NA	NA	NA
body mass index	rs205262	A	G	34563164	-0.0221	0.7333	0.0035	806867	1.75e-10	1.93e-05	15.5952	FALSE	NA	NA	NA
body mass index	rs2112347	G	T	75015242	-0.0261	0.375	0.0031	806868	6.19e-17	4.12e-05	33.2289	FALSE	NA	NA	NA
body mass index	rs2207139	G	A	50845490	0.0447	0.1	0.004	806869	4.13e-29	2.79e-05	22.4791	FALSE	NA	NA	NA
body mass index	rs2245368	T	C	76608143	-0.0317	0.7583	0.0057	806870	3.19e-08	1.41e-05	11.3376	FALSE	NA	NA	NA
body mass index	rs2287019	C	T	46202172	0.036	0.85	0.0042	806871	4.59e-18	2.32e-05	18.7351	FALSE	NA	NA	NA
body mass index	rs2365389	C	T	61236462	0.02	0.6583	0.0031	806872	1.63e-10	2.32e-05	18.726	FALSE	NA	NA	NA
body mass index	rs2820292	A	C	202000000	-0.0195	0.4917	0.0031	806873	1.83e-10	2.45e-05	19.7791	FALSE	NA	NA	NA
body mass index	rs29941	A	G	34309532	-0.0182	0.3333	0.0033	806874	2.41e-08	1.68e-05	13.5181	FALSE	NA	NA	NA
body mass index	rs3101336	T	C	72751185	-0.0334	0.3509	0.0031	806875	2.66e-26	6.55e-05	52.8837	FALSE	NA	NA	NA
body mass index	rs3736485	A	G	51748610	0.0176	0.425	0.0031	806876	7.41e-09	1.95e-05	15.7542	FALSE	NA	NA	NA
body mass index	rs3810291	A	G	47569003	0.0283	0.625	0.0036	806877	4.81e-15	3.59e-05	28.9683	FALSE	NA	NA	NA
body mass index	rs3817334	C	T	47650993	-0.0262	0.55	0.0031	806878	5.15e-17	4.38e-05	35.3592	FALSE	NA	NA	NA
body mass index	rs3849570	A	C	81792112	0.0188	0.3667	0.0034	806879	2.6e-08	1.76e-05	14.2009	FALSE	NA	NA	NA
body mass index	rs3888190	A	C	28889486	0.0309	0.3583	0.0031	806880	3.14e-23	5.66e-05	45.6905	FALSE	NA	NA	NA
body mass index	rs4256980	G	C	8673939	0.0209	0.725	0.0031	806881	2.9e-11	2.25e-05	18.125	TRUE	NA	NA	NA
body mass index	rs4671328	T	G	58935282	0.0215	0.4583	0.0037	806882	6.22e-09	2.08e-05	16.7656	FALSE	NA	NA	NA
body mass index	rs4740619	T	C	15634326	0.0179	0.5333	0.0031	806883	4.56e-09	2.06e-05	16.597	FALSE	NA	NA	NA
body mass index	rs543874	G	A	178000000	0.0482	0.2667	0.0039	806884	2.62e-35	7.4e-05	59.749	FALSE	NA	NA	NA
body mass index	rs6477694	C	T	112000000	0.0174	0.3583	0.0031	806885	2.67e-08	1.8e-05	14.4874	FALSE	NA	NA	NA
body mass index	rs6567160	C	T	57829135	0.0556	0.2833	0.0036	806886	3.93e-53	0.00012	96.8745	FALSE	NA	NA	NA
body mass index	rs657452	A	G	49589847	0.0227	0.4167	0.0031	806887	5.48e-13	3.23e-05	26.0667	FALSE	NA	NA	NA
body mass index	rs6804842	A	G	25106437	-0.0185	0.425	0.0031	806888	2.48e-09	2.16e-05	17.4066	FALSE	NA	NA	NA
body mass index	rs7138803	G	A	50247468	-0.0315	0.5583	0.0031	806889	8.15e-24	6.31e-05	50.9271	FALSE	NA	NA	NA
body mass index	rs7141420	T	C	79899454	0.0235	0.6167	0.0031	806890	1.23e-14	3.37e-05	27.1687	FALSE	NA	NA	NA
body mass index	rs758747	C	T	3627358	-0.0225	0.7333	0.0037	806891	7.47e-10	1.79e-05	14.4645	FALSE	NA	NA	NA
body mass index	rs7599312	G	A	213000000	0.022	0.7083	0.0034	806892	1.17e-10	2.14e-05	17.3013	FALSE	NA	NA	NA
body mass index	rs7903146	T	C	115000000	-0.0234	0.25	0.0034	806893	1.11e-11	2.2e-05	17.7629	FALSE	NA	NA	NA
body mass index	rs879620	C	T	4015729	-0.0244	0.4083	0.004	806894	1.06e-09	2.23e-05	17.9796	FALSE	NA	NA	NA
body mass index	rs9400239	C	T	109000000	0.0188	0.7	0.0033	806895	1.61e-08	1.69e-05	13.6315	FALSE	NA	NA	NA
body mass index	rs9579083	G	C	28017270	-0.0295	0.7667	0.0047	806896	3.46e-10	1.75e-05	14.0937	TRUE	NA	NA	NA
body mass index	rs9925964	G	A	31129895	-0.0192	0.3917	0.0031	806897	8.11e-10	2.27e-05	18.2806	FALSE	NA	NA	NA
